# Supplementary material for: RRNPP quorum-sensing repertoires in the salivarius group genomes: overrepresentation and synchronous activation of SHP/Rgg systems in Streptococcus thermophilus
Source: J Bacteriol. 2025 Aug 26;207(9):e00231-25. doi: 10.1128/jb.00231-25 (PMC12445099; doi:10.1128/jb.00231-25)
Supplement: Table S1 — List of the baits used to construct the HMM profile for the detection of RRNPP regulators. [file jb.00231-25-s0004.xlsx]

## Sheet: Feuil1
TABLE S1 List of the baits used to construct the HMM profile for the detection of RRNPP regulators
Bait number	RRNPP family1	RRNPP subfamily	AIP subfamily	Bait identifier2	Protein identification	Locus tag	PDB id	Genome	Location	Amino acid sequence of the cognate AIP3,4	Species and strain	Reference (DOI)
1	Rgg	SHP/Rgg	SHP	bait1_SHP/RggSt1299	WP_011681339.1	STER_RS06405		GCF_000014485.1	complement(1207191..1208066)	MKKVIAIFLFIQTVVVIDIIIFPPFG	Streptococcus thermophilus LMD-9	10.1111/j.1365-2958.2011.07633.x
2	Rgg	SHP/Rgg	SHP	bait2_SHP/RggSt1358	WP_011681385.1	STER_RS06695		GCF_000014485.1	complement(1261738..1262598)	MKKQILLTLLLVVFEGIIVIVVG	Streptococcus thermophilus LMD-9	10.1128/JB.01057-07
3	Rgg	SHP/Rgg	SHP	bait3_SHP/RggSmu1509	WP_002293027.1	SMUNN2025_RS03185		GCF_000091645.1	627658..628515	MRNKIFMTLIVVLETIIIIGGG	Streptococcus mutans NN2025	10.1111/j.1365-2958.2011.07633.x
4	Rgg	SHP/Rgg	SHP	bait4_SHP/RggSt0182	WP_011226821.1	STR_RS01100		GCF_000011845.1	188916..189779	MKLLKIIVLLTCIYTIVGGV	Streptococcus thermophilus CNRZ1066	10.1186/1471-2180-11-223
5	Rgg	SHP/Rgg	SHP	bait5_SHP/RovS	WP_000410032.1	GBS_RS08160		GCF_000196055.1	complement(1621728..1622576)	MKKINKALLFTLIMDILIIVGG	Streptococcus agalactiae NEM316	10.1128/mBio.02306-14
6	Rgg	SHP/Rgg	SHP	bait6_SHP/Rgg3Spy	WP_012560528.1	SPY49_RS02390		GCF_000018125.1	complement(448963..449814)	MKKISKFLPILILAMDIIIIVGG	Streptococcus pyogenes NZ131	10.1371/journal.ppat.1002190
7	Rgg	SHP/Rgg	SHP	bait7_SHP/Rgg2Spy	WP_002990747.1	SPY49_RS02230		GCF_000018125.1	412673..413539	MKKVNKALLFTLIMDILIIVGG	Streptococcus pyogenes NZ131	10.1371/journal.ppat.1002190
8	Rgg	SHP/Rgg	SHP	bait8_SHP/Rgg2Sd	WP_154412286.1	EA457_RS03205	4YV9	GCF_009650275.1	587310..588164	MKKINKALLLTLIMDILIIVGG	Streptococcus dysgalactiae subsp. dysgalactiae ASM965027	10.1073/pnas.1500357112
9	Rgg	SHP/Rgg	SHP	bait9_SHP/Rgg3St	WP_011225998.1	STU_RS14390	7JI0	GCF_000011825.1	933089..933943	MEKVSKILPILILVMDIIIIVGG	Streptococcus thermophilus LMG18311	10.1073/pnas.2008427117
11	Rgg	SHP/Rgg	SHP	bait11_RggSpn0939	WP_000837499.1	SPD_RS05055		GCF_000014365.2	complement(948319..949173)	MKKISKFLPILFLVMDIIIIVGG	Streptococcus pneumoniae D39	10.1128/mSphere.00324-17
12	Rgg	SHP/Rgg	SHP	bait12_RggSpn0144	WP_000570730.1	SPD_RS00810		GCF_000014365.2	149499..150362	MKKQILTLLKIVAEIIIILPFLTNL	Streptococcus pneumoniae D39	10.1038/s41598-018-24910-1
13	Rgg	SHP/Rgg	SHP	bait13_SHP/RggSmi0094	WP_000837479.1	SM12261_RS03660		GCF_000148585.2	complement(677970..678818)	MKKILKNSLILLLVMDIIIVGG	Streptococcus mitis NCTC 12261	10.1128/AEM.02297-18
14	Rgg	SHP/Rgg	SHP	bait14_RggSpn1518	WP_001267153.1	SPD_RS08065		GCF_000014365.2	1539702..1540553	MGFKKYLKNLPKNSGFLIWSWIQLIWFETWFWG	Streptococcus pneumoniae D39	10.1111/mmi.14788
10	Rgg	LCP/RopB	LCP	bait10_LCP/RopB	WP_011106915.1	SPS_RS09005	6DQL	GCF_000011285.1	1757321..1758163	MWLLLLFL	Streptococcus pyogenes SSI-1	10.1038/s41467-019-10556-8
27	Rgg	Rgg		bait27_Rgg	WP_012000002.1	SGO_RS02455		GCF_000017005.1	536544..537437		Streptococcus gordonii str. Challis substr. CH1	10.1128/jb.178.19.5826-5830.1996
29	Rgg	ElrA		bait29_ElrA	AAO82391.1	EF_2687	5V5U	GCA_000007785.1	complement(2599576..2600499)		Enterococcus faecalis V583	10.1128/JB.00121-13
30	Rgg	GadR		bait30_GadR	WP_011835078.1	LLMG_RS05960		GCF_000009425.1	1144571..1145401		Lactococcus lactis subsp. cremoris MG1363	10.1046/j.1365-2958.1998.00676.x
31	Rgg	MutS/MutR	MutS	bait31_MutR	WP_002284219.1	FSA31_RS00600		GCF_008831345.1	107464..108327	MLKRIIYLAICLPLLFLPLL	Streptococcus mutans ASM883134	10.1073/pnas.2421164122
32	Rgg	LasX		bait32_LasX	WP_089535191.1	B4V05_RS09990		GCF_002224565.1	8602..9459		Latilactobacillus sakei ASM222456	10.1128/AEM.68.2.720-727.2002
33	Rgg	lmo0325		bait33_lmo0325	NP_463855.1	lmo0325	4RYK	GCF_000196035.1	349326..350228		Listeria monocytogenes EGD-e	direct submission to PDB database
15	ComR	ComS/ComR	ComS	bait15_ComRSpy	WP_012560367.1	SPY49_RS00325		GCF_000018125.1	53471..54391	MLKKYKYYFIFAALLSFKVVQELSAVDWWRL	Streptococcus pyogenes NZ131	10.1128/JB.00830-12
16	ComR	ComS/ComR	ComS	bait16_ComRSt	WP_011680720.1	STER_RS01535	5JUB	GCF_000014485.1	272013..272912	MKTLKIFVLFSLLIAILPYFAGCL	Streptococcus thermophilus LMD-9	10.1371/journal.ppat.1005980
17	ComR	ComS/ComR	ComS	bait17_ComRSs	ABP89025.1	SSU05_0053	5FD4	GCA_000014305.1	55400..56314	MFNFLNFFGRLGGNWGTWVEE	Streptococcus suis 05ZYH33	10.1371/journal.ppat.1005979
18	ComR	ComS/ComR	ComS	bait18_ComRSv	WP_003092156.1	HMPREF9192_RS01220	6HUA	GCF_000180075.1	complement(59759..60658)	MKNLKKFLVLLIAAVPFFMIYY	Streptococcus vestibularis F0396	10.1073/pnas.1916085117
19	PrgX	PrgX	cCF10	bait19_PrgX	WP_002366018.1	A6B47_RS14985	2AW6	GCF_002163735.1	complement(4015..4968)	LVTLVFV	Enterococcus faecalis ASM216373	10.1073/pnas.0506163102
20	PrgX	TraA	cPD1	bait20_TraA_pPD1	WP_010714384.1	HC134_RS13620		GCF_012030205.1	8183..9148	FLVMFLSG	Enterococcus faecalis ASM1203020	10.1128/jb.177.19.5567-5573.1995
21	PrgX	TraA	cAM373	bait21_TraA_pAM373	WP_002405586.1	HMPREF9512_RS07605		GCF_000148125.1	2012..3025	AIFILAS	Enterococcus faecalis EnGen0311	10.1046/j.1365-2958.2000.02072.x
22	PrgX	TraA	cPTEF1	bait22_TraA_pTEF1	WP_002365953.1	ML129_RS15220		GCF_022406515.1	493..1452	LSSLVLAA	Enterococcus faecalis V583	10.1126/science.1080613
23	PlcR	PapR/PlcR	PapR	bait23_PlcR_1	WP_001147494.1	BTHUR0002_RS26135	3U3W	GCF_000161495.1	complement(5083793..5084650)	MKKLLIGSLLTLAMAWGISLGDTAFEKSQIISHNDQEVQVAADLPFEF	Bacillus thuringiensis Cry-407	10.1073/pnas.0704501104
24	PlcR	PapR/PlcR	PapR	bait24_PlcR_2	WP_000542912.1	BC_RS26685		GCF_000007825.1	complement(5260317..5261174)	MKKLLIGSLLTLAMAWGISLGDTALEKSHIISHNDQEVQLAKDLPFEY	Bacillus cereus ATCC 14579	10.1093/nar/gkn149
25	PlcR	PapR/PlcR	PapR	bait25_PlcR_3	WP_000542932.1	BCE_RS26260		GCF_000008005.1	complement(5060487..5061344)	MKKLLIGSLLTLAMAWGISLGDTALEKNQVISHNDQEVQLASDVPFEY	Bacillus cereus ATCC 10987	10.1093/nar/gkn149
26	PlcR	PapR/PlcRa	PapRa	bait26_PlcRa	WP_000395459.1	BTHUR0002_RS04795		GCF_000161495.1	complement(927340..928233)	MFRKLVVGAVATGIALTGGIGAASADTQKAVSSPKQATCSIPYEYSNGKFKRTLYYSNGVYANSFNENVC	Bacillus thuringiensis Cry-407	10.1099/mic.0.000883
28	PlcR	PapR/TprA	PapR	bait28_TprA	WP_001093641.1	SPD_RS09300		GCF_000014365.2	complement(1738237..1739100)	MFSNTIPYQQFIQKNKQLEIRVQSQKKSNGLDVGKAD	Streptococcus pneumoniae D39	10.1111/mmi.13029
1The term Rgg is used here in a broad sense
2According two reference "10.1073/pnas.2421164122" "bait1_SHP/RggSt1299" and " bait12_RggSpn0144" are classified as belonging to the MutS/MutR subfamily
3The minimal active mature form is bold
4In Enterococcus faecalis, AIPs of PrgX/TraA regulators are produced by the cleavage of the signal peptide of lipoproteins. The RRNPP regulators also function with inhibitor peptides (not shown).
