# Supplementary material for: RRNPP quorum-sensing repertoires in the salivarius group genomes: overrepresentation and synchronous activation of SHP/Rgg systems in Streptococcus thermophilus
Source: J Bacteriol. 2025 Aug 26;207(9):e00231-25. doi: 10.1128/jb.00231-25 (PMC12445099; doi:10.1128/jb.00231-25)
Supplement: Table S2 — Classification of RRNPP regulators of streptococci of the salivarius group. [file jb.00231-25-s0005.xlsx]

## Sheet: Group salivarius
TABLE S2 Classification of RRNPP regulators of streptococci of the salivarius group
Tree position	Species	Strain/isolate	Genome id.	Contig id.	Locus tag	Start on contig	End on contig	Strand	Protein id.	HMMER domain bit score1	HMMER % coverage HMM profile2	bait	Upstream divergent short CDS3	Upstream colinear short CDS3	Downstream colinear short CDS3	Downstream convergent short CDS3	Clustering for neighbor Genbank CDS upstream similar strand4	Clustering for neighbor Genbank CDS upstream different strand4	Clustering for neighbor Genbank CDS downstream similar strand4	Clustering for neighbor Genbank CDS downstream different strand4	Blastp best bait identifier	Blastp best bait percentage identity	Blastp best bait evalue	Blastp best bait percent coverage query	Blastp best bait percent coverage bait	RRNPP family5	RRNPP subfamily6	RRNPP cluster7	RRNPP cluster identifier8	Rgg group9
1	Streptococcus salivarius	GH NEXARS	GCF_015159825.1	NZ_JADDRI010000002	INQ50_RS01800	155522	156355	+	WP_193757464.1	92.9	90							A80n29.B91n29 [INQ50_RS01790 (upstream=2) (product=pyridoxamine 5'-phosphate oxidase family protein)] ; A1n1074.B29n138 [INQ50_RS01795 (upstream=1) (product=ABC transporter ATP-binding protein)]	A26n157.B27n144 [INQ50_RS01805 (downstream=1) (product=MATE family efflux transporter)]		bait5_SHP/RovS	20.652	1.32e-12	99	95	Rgg	Rgg-like	R8n144	Rgg-like Ssali_1
2	Streptococcus salivarius	Streptococcus_salivarius_BgEED36	GCF_901875525.1	NZ_CABFMJ010000001	JX300_RS00160	35430	36263	+	WP_037601006.1	91.4	90						A35n113.B37n113 [JX300_RS00150 (upstream=2) (product=nucleobase:cation symporter-2 family protein)]	A1n1074.B29n138 [JX300_RS00155 (upstream=1) (product=ABC transporter ATP-binding protein)]	A26n157.B27n144 [JX300_RS00165 (downstream=1) (product=MATE family efflux transporter)]		bait5_SHP/RovS	20.29	5.84e-12	99	95	Rgg	Rgg-like	R8n144	Rgg-like Ssali_1
3	Streptococcus salivarius	ATCC 25975	GCF_002094975.1	NZ_CP015283	V471_RS06440	1377122	1377955	-	WP_037601006.1	91.4	90						A35n113.B37n113 [V471_RS06450 (upstream=2) (product=nucleobase:cation symporter-2 family protein)]	A1n1074.B29n138 [V471_RS06445 (upstream=1) (product=ABC transporter ATP-binding protein)]	A26n157.B27n144 [V471_RS06435 (downstream=1) (product=MATE family efflux transporter)]		bait5_SHP/RovS	20.29	5.84e-12	99	95	Rgg	Rgg-like	R8n144	Rgg-like Ssali_1
4	Streptococcus salivarius	FDAARGOS_259	GCF_002073835.2	NZ_CP020451	A6J87_RS09100	1890812	1891645	-	WP_037601006.1	91.4	90						A35n113.B37n113 [A6J87_RS09110 (upstream=2) (product=nucleobase:cation symporter-2 family protein)]	A1n1074.B29n138 [A6J87_RS09105 (upstream=1) (product=ABC transporter ATP-binding protein)]	A26n157.B27n144 [A6J87_RS09095 (downstream=1) (product=MATE family efflux transporter)]		bait5_SHP/RovS	20.29	5.84e-12	99	95	Rgg	Rgg-like	R8n144	Rgg-like Ssali_1
5	Streptococcus salivarius	D53st1_F1_D53t1_180928	GCF_028325785.1	NZ_JAQMJH010000020	PNU48_RS09220	4223	5056	-	WP_037601006.1	91.4	90						A35n113.B37n113 [PNU48_RS09230 (upstream=2) (product=nucleobase:cation symporter-2 family protein)]	A1n1074.B29n138 [PNU48_RS09225 (upstream=1) (product=ABC transporter ATP-binding protein)]	A26n157.B27n144 [PNU48_RS09215 (downstream=1) (product=MATE family efflux transporter)]		bait5_SHP/RovS	20.29	5.84e-12	99	95	Rgg	Rgg-like	R8n144	Rgg-like Ssali_1
6	Streptococcus salivarius	1001713st1_G9_1001713B170207_170306	GCF_028325505.1	NZ_JAQMJJ010000001	PNU88_RS02470	606472	607305	-	WP_037601006.1	91.4	90						A35n113.B37n113 [PNU88_RS02480 (upstream=2) (product=nucleobase:cation symporter-2 family protein)]	A1n1074.B29n138 [PNU88_RS02475 (upstream=1) (product=ABC transporter ATP-binding protein)]	A26n157.B27n144 [PNU88_RS02465 (downstream=1) (product=MATE family efflux transporter)]		bait5_SHP/RovS	20.29	5.84e-12	99	95	Rgg	Rgg-like	R8n144	Rgg-like Ssali_1
7	Streptococcus salivarius	1001713st1_D3_1001713B170207_170306	GCF_028325655.1	NZ_JAQMJK010000001	PNU90_RS02365	523913	524746	+	WP_037601006.1	91.4	90						A35n113.B37n113 [PNU90_RS02355 (upstream=2) (product=nucleobase:cation symporter-2 family protein)]	A1n1074.B29n138 [PNU90_RS02360 (upstream=1) (product=ABC transporter ATP-binding protein)]	A26n157.B27n144 [PNU90_RS02370 (downstream=1) (product=MATE family efflux transporter)]		bait5_SHP/RovS	20.29	5.84e-12	99	95	Rgg	Rgg-like	R8n144	Rgg-like Ssali_1
8	Streptococcus salivarius	1001713st1_A2_1001713B170131_170501	GCF_028325525.1	NZ_JAQMJL010000001	PNU57_RS02335	520860	521693	+	WP_037601006.1	91.4	90						A35n113.B37n113 [PNU57_RS02325 (upstream=2) (product=nucleobase:cation symporter-2 family protein)]	A1n1074.B29n138 [PNU57_RS02330 (upstream=1) (product=ABC transporter ATP-binding protein)]	A26n157.B27n144 [PNU57_RS02340 (downstream=1) (product=MATE family efflux transporter)]		bait5_SHP/RovS	20.29	5.84e-12	99	95	Rgg	Rgg-like	R8n144	Rgg-like Ssali_1
9	Streptococcus salivarius	commensal strain from anonymous patient (individual 1)	GCF_903909965.1	NZ_LR822045	H7X49_RS06460	1350184	1351017	+	WP_037601006.1	91.4	90						A35n113.B37n113 [H7X49_RS06450 (upstream=2) (product=nucleobase:cation symporter-2 family protein)]	A1n1074.B29n138 [H7X49_RS06455 (upstream=1) (product=ABC transporter ATP-binding protein)]	A26n157.B27n144 [H7X49_RS06465 (downstream=1) (product=MATE family efflux transporter)]		bait5_SHP/RovS	20.29	5.84e-12	99	95	Rgg	Rgg-like	R8n144	Rgg-like Ssali_1
10	Streptococcus salivarius	22-08 S7	GCF_001906885.1	NZ_LXIF01000028	A7D04_RS05065	16946	17779	-	WP_037601006.1	91.4	90						A35n113.B37n113 [A7D04_RS05075 (upstream=2) (product=nucleobase:cation symporter-2 family protein)]	A1n1074.B29n138 [A7D04_RS05070 (upstream=1) (product=ABC transporter ATP-binding protein)]	A26n157.B27n144 [A7D04_RS05060 (downstream=1) (product=MATE family efflux transporter)]		bait5_SHP/RovS	20.29	5.84e-12	99	95	Rgg	Rgg-like	R8n144	Rgg-like Ssali_1
11	Streptococcus salivarius	40-02 S18	GCF_001907055.1	NZ_LXIM01000002	A7E64_RS00350	51979	52812	+	WP_037601006.1	91.4	90						A35n113.B37n113 [A7E64_RS00340 (upstream=2) (product=nucleobase:cation symporter-2 family protein)]	A1n1074.B29n138 [A7E64_RS00345 (upstream=1) (product=ABC transporter ATP-binding protein)]	A26n157.B27n144 [A7E64_RS00355 (downstream=1) (product=MATE family efflux transporter)]		bait5_SHP/RovS	20.29	5.84e-12	99	95	Rgg	Rgg-like	R8n144	Rgg-like Ssali_1
12	Streptococcus salivarius	2202 S3	GCF_001657895.1	NZ_LXZU01000003	A7A97_RS08975	1812521	1813354	+	WP_037601006.1	91.4	90						A35n113.B37n113 [A7A97_RS08965 (upstream=2) (product=nucleobase:cation symporter-2 family protein)]	A1n1074.B29n138 [A7A97_RS08970 (upstream=1) (product=ABC transporter ATP-binding protein)]	A26n157.B27n144 [A7A97_RS08980 (downstream=1) (product=MATE family efflux transporter)]		bait5_SHP/RovS	20.29	5.84e-12	99	95	Rgg	Rgg-like	R8n144	Rgg-like Ssali_1
13	Streptococcus salivarius	commensal strain from anonymous patient (individual 1)	GCF_902850335.2	NZ_OU540592	JQ842_RS06470	1350184	1351017	+	WP_037601006.1	91.4	90						A35n113.B37n113 [JQ842_RS06460 (upstream=2) (product=nucleobase:cation symporter-2 family protein)]	A1n1074.B29n138 [JQ842_RS06465 (upstream=1) (product=ABC transporter ATP-binding protein)]	A26n157.B27n144 [JQ842_RS06475 (downstream=1) (product=MATE family efflux transporter)]		bait5_SHP/RovS	20.29	5.84e-12	99	95	Rgg	Rgg-like	R8n144	Rgg-like Ssali_1
14	Streptococcus salivarius	BIOML-A8	GCF_009717365.1	NZ_WMYK01000002	GMC28_RS01770	64643	65476	+	WP_037601006.1	91.4	90						A35n113.B37n113 [GMC28_RS01760 (upstream=2) (product=nucleobase:cation symporter-2 family protein)]	A1n1074.B29n138 [GMC28_RS01765 (upstream=1) (product=ABC transporter ATP-binding protein)]	A26n157.B27n144 [GMC28_RS01775 (downstream=1) (product=MATE family efflux transporter)]		bait5_SHP/RovS	20.29	5.84e-12	99	95	Rgg	Rgg-like	R8n144	Rgg-like Ssali_1
15	Streptococcus salivarius	AMBR055	GCF_905071845.1	NZ_CAJHJN010000008	JMZ68_RS07595	56076	56909	+	WP_073685800.1	92.6	92						A35n113.B37n113 [JMZ68_RS07585 (upstream=2) (product=nucleobase:cation symporter-2 family protein)]	A1n1074.B29n138 [JMZ68_RS07590 (upstream=1) (product=ABC transporter ATP-binding protein)]	A26n157.B27n144 [JMZ68_RS07600 (downstream=1) (product=MATE family efflux transporter)]		bait5_SHP/RovS	21.132	2.57e-12	95	91	Rgg	Rgg-like	R8n144	Rgg-like Ssali_1
16	Streptococcus salivarius	AMBR024	GCF_905071825.1	NZ_CAJHJQ010000007	KF933_RS07390	48289	49122	+	WP_073685800.1	92.6	92		n=1:(d=92,15aa,MIIEKINQLLFHNGG,NZ_CAJHJQ010000007,48150,48197,-,confp=0.966)				A35n113.B37n113 [KF933_RS07380 (upstream=2) (product=nucleobase:cation symporter-2 family protein)]	A1n1074.B29n138 [KF933_RS07385 (upstream=1) (product=ABC transporter ATP-binding protein)]	A26n157.B27n144 [KF933_RS07395 (downstream=1) (product=MATE family efflux transporter)]		bait5_SHP/RovS	21.132	2.57e-12	95	91	Rgg	Rgg-like	R8n144	Rgg-like Ssali_1
17	Streptococcus salivarius	ICDC2	GCF_009738225.1	NZ_CP018187	BSR19_RS06715	1368523	1369356	+	WP_073685800.1	92.6	92		n=1:(d=92,13aa,MIIEKNKSVAVSQ,NZ_CP018187,1368390,1368431,-,confp=0.998)				A35n113.B37n113 [BSR19_RS06705 (upstream=2) (product=nucleobase:cation symporter-2 family protein)]	A1n1074.B29n138 [BSR19_RS06710 (upstream=1) (product=ABC transporter ATP-binding protein)]	A26n157.B27n144 [BSR19_RS06720 (downstream=1) (product=MATE family efflux transporter)]		bait5_SHP/RovS	21.132	2.57e-12	95	91	Rgg	Rgg-like	R8n144	Rgg-like Ssali_1
18	Streptococcus salivarius	1001713B170131_170501_D3	GCF_015556225.1	NZ_JADNLY010000001	I2E67_RS01505	324682	325515	+	WP_073685800.1	92.6	92						A35n113.B37n113 [I2E67_RS01495 (upstream=2) (product=nucleobase:cation symporter-2 family protein)]	A1n1074.B29n138 [I2E67_RS01500 (upstream=1) (product=ABC transporter ATP-binding protein)]	A26n157.B27n144 [I2E67_RS01510 (downstream=1) (product=MATE family efflux transporter)]		bait5_SHP/RovS	21.132	2.57e-12	95	91	Rgg	Rgg-like	R8n144	Rgg-like Ssali_1
19	Streptococcus salivarius	D43t1_170807_H4	GCF_015668115.1	NZ_JADPFA010000003	I4U27_RS05790	293263	294096	+	WP_073685800.1	92.6	92		n=1:(d=92,15aa,MIIEKINQLLFHNGG,NZ_JADPFA010000003,293124,293171,-,confp=0.966)				A35n113.B37n113 [I4U27_RS05780 (upstream=2) (product=nucleobase:cation symporter-2 family protein)]	A1n1074.B29n138 [I4U27_RS05785 (upstream=1) (product=ABC transporter ATP-binding protein)]	A26n157.B27n144 [I4U27_RS05795 (downstream=1) (product=MATE family efflux transporter)]		bait5_SHP/RovS	21.132	2.57e-12	95	91	Rgg	Rgg-like	R8n144	Rgg-like Ssali_1
20	Streptococcus salivarius	S52	GCF_023109245.1	NZ_JALDUD010000006	M1G10_RS07675	32388	33221	+	WP_073685800.1	92.6	92		n=1:(d=92,15aa,MIIEKINQLLFHNGG,NZ_JALDUD010000006,32249,32296,-,confp=0.966)				A35n113.B37n113 [M1G10_RS07665 (upstream=2) (product=nucleobase:cation symporter-2 family protein)]	A1n1074.B29n138 [M1G10_RS07670 (upstream=1) (product=ABC transporter ATP-binding protein)]	A26n157.B27n144 [M1G10_RS07680 (downstream=1) (product=MATE family efflux transporter)]		bait5_SHP/RovS	21.132	2.57e-12	95	91	Rgg	Rgg-like	R8n144	Rgg-like Ssali_1
21	Streptococcus salivarius	AM100_PB1O_1D_1A	GCF_027661045.1	NZ_JAQDMJ010000005	PGP14_RS05530	66752	67585	+	WP_073685800.1	92.6	92		n=1:(d=92,15aa,MIIEKINQLLFHNGG,NZ_JAQDMJ010000005,66613,66660,-,confp=0.966)				A35n113.B37n113 [PGP14_RS05520 (upstream=2) (product=nucleobase:cation symporter-2 family protein)]	A1n1074.B29n138 [PGP14_RS05525 (upstream=1) (product=ABC transporter ATP-binding protein)]	A26n157.B27n144 [PGP14_RS05535 (downstream=1) (product=MATE family efflux transporter)]		bait5_SHP/RovS	21.132	2.57e-12	95	91	Rgg	Rgg-like	R8n144	Rgg-like Ssali_1
22	Streptococcus salivarius	AM113-115	GCF_027674255.1	NZ_JAQDVH010000008	PGU04_RS05630	56799	57632	+	WP_073685800.1	92.6	92						A35n113.B37n113 [PGU04_RS05620 (upstream=2) (product=nucleobase:cation symporter-2 family protein)]	A1n1074.B29n138 [PGU04_RS05625 (upstream=1) (product=ABC transporter ATP-binding protein)]	A26n157.B27n144 [PGU04_RS05635 (downstream=1) (product=MATE family efflux transporter)]		bait5_SHP/RovS	21.132	2.57e-12	95	91	Rgg	Rgg-like	R8n144	Rgg-like Ssali_1
23	Streptococcus salivarius	AM113-28	GCF_027673255.1	NZ_JAQDWX010000009	PGT73_RS06195	56799	57632	+	WP_073685800.1	92.6	92						A35n113.B37n113 [PGT73_RS06185 (upstream=2) (product=nucleobase:cation symporter-2 family protein)]	A1n1074.B29n138 [PGT73_RS06190 (upstream=1) (product=ABC transporter ATP-binding protein)]	A26n157.B27n144 [PGT73_RS06200 (downstream=1) (product=MATE family efflux transporter)]		bait5_SHP/RovS	21.132	2.57e-12	95	91	Rgg	Rgg-like	R8n144	Rgg-like Ssali_1
24	Streptococcus salivarius	34-24 S10	GCF_001906915.1	NZ_LXIH01000013	A7D05_RS03960	68829	69662	-	WP_073685800.1	92.6	92		n=1:(d=92,15aa,MIIEKINQLLYHNDG,NZ_LXIH01000013,69754,69801,+,confp=0.971)					A1n1074.B29n138 [A7D05_RS03965 (upstream=1) (product=ABC transporter ATP-binding protein)] ; A80n29.B91n29 [A7D05_RS03970 (upstream=2) (product=pyridoxamine 5'-phosphate oxidase family protein)]	A26n157.B27n144 [A7D05_RS03955 (downstream=1) (product=MATE family efflux transporter)]		bait5_SHP/RovS	21.132	2.57e-12	95	91	Rgg	Rgg-like	R8n144	Rgg-like Ssali_1
25	Streptococcus salivarius	37-09 S13	GCF_001906995.1	NZ_LXIJ01000004	A7D11_RS02095	31655	32488	+	WP_073685800.1	92.6	92		n=1:(d=92,15aa,MIIEKINQLLFHNGG,NZ_LXIJ01000004,31516,31563,-,confp=0.966)				A35n113.B37n113 [A7D11_RS02085 (upstream=2) (product=nucleobase:cation symporter-2 family protein)]	A1n1074.B29n138 [A7D11_RS02090 (upstream=1) (product=ABC transporter ATP-binding protein)]	A26n157.B27n144 [A7D11_RS02100 (downstream=1) (product=MATE family efflux transporter)]		bait5_SHP/RovS	21.132	2.57e-12	95	91	Rgg	Rgg-like	R8n144	Rgg-like Ssali_1
26	Streptococcus salivarius	34-09 S8	GCF_002093995.1	NZ_LXOR01000006	A7I16_RS09115	1877559	1878392	-	WP_073685800.1	92.6	92		n=1:(d=92,15aa,MIIEKINQLLYHNDG,NZ_LXOR01000006,1878484,1878531,+,confp=0.971)					A1n1074.B29n138 [A7I16_RS09120 (upstream=1) (product=ABC transporter ATP-binding protein)] ; A80n29.B91n29 [A7I16_RS09125 (upstream=2) (product=pyridoxamine 5'-phosphate oxidase family protein)]	A26n157.B27n144 [A7I16_RS09110 (downstream=1) (product=MATE family efflux transporter)]	A260n1.B431n1 [A7I16_RS09100 (downstream=2) (product=accessory secretory protein Asp5)]	bait5_SHP/RovS	21.132	2.57e-12	95	91	Rgg	Rgg-like	R8n144	Rgg-like Ssali_1
27	Streptococcus salivarius	39-01 S14	GCF_002094035.1	NZ_LXOS01000070	A7I17_RS06185	561001	561834	+	WP_073685800.1	92.6	92		n=1:(d=92,15aa,MIIEKINQLLFHNGG,NZ_LXOS01000070,560862,560909,-,confp=0.966)				A35n113.B37n113 [A7I17_RS06175 (upstream=2) (product=nucleobase:cation symporter-2 family protein)]	A1n1074.B29n138 [A7I17_RS06180 (upstream=1) (product=ABC transporter ATP-binding protein)]	A26n157.B27n144 [A7I17_RS06190 (downstream=1) (product=MATE family efflux transporter)]		bait5_SHP/RovS	21.132	2.57e-12	95	91	Rgg	Rgg-like	R8n144	Rgg-like Ssali_1
28	Streptococcus salivarius	AF24-6AC	GCF_003458505.1	NZ_QRUM01000004	DWY30_RS04960	52751	53584	+	WP_073685800.1	92.6	92						A35n113.B37n113 [DWY30_RS04950 (upstream=2) (product=nucleobase:cation symporter-2 family protein)]	A1n1074.B29n138 [DWY30_RS04955 (upstream=1) (product=ABC transporter ATP-binding protein)]	A26n157.B27n144 [DWY30_RS04965 (downstream=1) (product=MATE family efflux transporter)]		bait5_SHP/RovS	21.132	2.57e-12	95	91	Rgg	Rgg-like	R8n144	Rgg-like Ssali_1
29	Streptococcus salivarius	UBSS01	GCF_006227745.1	NZ_VDCW01000001	FBF48_RS00485	139497	140330	-	WP_073685800.1	92.6	92		n=1:(d=92,15aa,MIIEKINQLLFHNGG,NZ_VDCW01000001,140422,140469,+,confp=0.964)				A35n113.B37n113 [FBF48_RS00495 (upstream=2) (product=nucleobase:cation symporter-2 family protein)]	A1n1074.B29n138 [FBF48_RS00490 (upstream=1) (product=ABC transporter ATP-binding protein)]	A26n157.B27n144 [FBF48_RS00480 (downstream=1) (product=MATE family efflux transporter)]		bait5_SHP/RovS	21.132	2.57e-12	95	91	Rgg	Rgg-like	R8n144	Rgg-like Ssali_1
30	Streptococcus salivarius	BIOML-A36	GCF_009716755.1	NZ_WMXJ01000007	GMC22_RS08615	49434	50267	+	WP_073685800.1	92.6	92		n=1:(d=92,15aa,MIIEKINQLLFHNGG,NZ_WMXJ01000007,49295,49342,-,confp=0.966)				A35n113.B37n113 [GMC22_RS08605 (upstream=2) (product=nucleobase:cation symporter-2 family protein)]	A1n1074.B29n138 [GMC22_RS08610 (upstream=1) (product=ABC transporter ATP-binding protein)]	A26n157.B27n144 [GMC22_RS08620 (downstream=1) (product=MATE family efflux transporter)]		bait5_SHP/RovS	21.132	2.57e-12	95	91	Rgg	Rgg-like	R8n144	Rgg-like Ssali_1
31	Streptococcus salivarius	BIOML-A29	GCF_009716995.1	NZ_WMXQ01000006	GMC40_RS08365	56491	57324	+	WP_073685800.1	92.6	92		n=1:(d=92,15aa,MIIEKINQLLFHNGG,NZ_WMXQ01000006,56352,56399,-,confp=0.966)				A35n113.B37n113 [GMC40_RS08355 (upstream=2) (product=nucleobase:cation symporter-2 family protein)]	A1n1074.B29n138 [GMC40_RS08360 (upstream=1) (product=ABC transporter ATP-binding protein)]	A26n157.B27n144 [GMC40_RS08370 (downstream=1) (product=MATE family efflux transporter)]		bait5_SHP/RovS	21.132	2.57e-12	95	91	Rgg	Rgg-like	R8n144	Rgg-like Ssali_1
32	Streptococcus salivarius	BIOML-A25	GCF_009717055.1	NZ_WMXU01000003	GMC07_RS05235	118751	119584	-	WP_073685800.1	92.6	92		n=1:(d=92,15aa,MIIEKINQLLFHNGG,NZ_WMXU01000003,119676,119723,+,confp=0.966)				A35n113.B37n113 [GMC07_RS05245 (upstream=2) (product=nucleobase:cation symporter-2 family protein)]	A1n1074.B29n138 [GMC07_RS05240 (upstream=1) (product=ABC transporter ATP-binding protein)]	A26n157.B27n144 [GMC07_RS05230 (downstream=1) (product=MATE family efflux transporter)]		bait5_SHP/RovS	21.132	2.57e-12	95	91	Rgg	Rgg-like	R8n144	Rgg-like Ssali_1
33	Streptococcus salivarius	BIOML-A24	GCF_009717045.1	NZ_WMXV01000001	GMC38_RS02640	641905	642738	-	WP_073685800.1	92.6	92		n=1:(d=92,15aa,MIIEKINQLLFHNGG,NZ_WMXV01000001,642830,642877,+,confp=0.966)				A35n113.B37n113 [GMC38_RS02650 (upstream=2) (product=nucleobase:cation symporter-2 family protein)]	A1n1074.B29n138 [GMC38_RS02645 (upstream=1) (product=ABC transporter ATP-binding protein)]	A26n157.B27n144 [GMC38_RS02635 (downstream=1) (product=MATE family efflux transporter)]		bait5_SHP/RovS	21.132	2.57e-12	95	91	Rgg	Rgg-like	R8n144	Rgg-like Ssali_1
34	Streptococcus salivarius	BIOML-A23	GCF_009717065.1	NZ_WMXW01000001	GMC04_RS01290	265479	266312	+	WP_073685800.1	92.6	92		n=1:(d=92,15aa,MIIEKINQLLFHNGG,NZ_WMXW01000001,265340,265387,-,confp=0.966)				A35n113.B37n113 [GMC04_RS01280 (upstream=2) (product=nucleobase:cation symporter-2 family protein)]	A1n1074.B29n138 [GMC04_RS01285 (upstream=1) (product=ABC transporter ATP-binding protein)]	A26n157.B27n144 [GMC04_RS01295 (downstream=1) (product=MATE family efflux transporter)]		bait5_SHP/RovS	21.132	2.57e-12	95	91	Rgg	Rgg-like	R8n144	Rgg-like Ssali_1
35	Streptococcus salivarius	BIOML-A22	GCF_009717115.1	NZ_WMXX01000002	GMC42_RS04490	403976	404809	+	WP_073685800.1	92.6	92		n=1:(d=92,15aa,MIIEKINQLLFHNGG,NZ_WMXX01000002,403837,403884,-,confp=0.966)				A35n113.B37n113 [GMC42_RS04480 (upstream=2) (product=nucleobase:cation symporter-2 family protein)]	A1n1074.B29n138 [GMC42_RS04485 (upstream=1) (product=ABC transporter ATP-binding protein)]	A26n157.B27n144 [GMC42_RS04495 (downstream=1) (product=MATE family efflux transporter)]		bait5_SHP/RovS	21.132	2.57e-12	95	91	Rgg	Rgg-like	R8n144	Rgg-like Ssali_1
36	Streptococcus salivarius	BIOML-A21	GCF_009717105.1	NZ_WMXY01000002	GMC09_RS02735	118751	119584	-	WP_073685800.1	92.6	92		n=1:(d=92,15aa,MIIEKINQLLFHNGG,NZ_WMXY01000002,119676,119723,+,confp=0.966)				A35n113.B37n113 [GMC09_RS02745 (upstream=2) (product=nucleobase:cation symporter-2 family protein)]	A1n1074.B29n138 [GMC09_RS02740 (upstream=1) (product=ABC transporter ATP-binding protein)]	A26n157.B27n144 [GMC09_RS02730 (downstream=1) (product=MATE family efflux transporter)]		bait5_SHP/RovS	21.132	2.57e-12	95	91	Rgg	Rgg-like	R8n144	Rgg-like Ssali_1
37	Streptococcus salivarius	BIOML-A19	GCF_009717165.1	NZ_WMYA01000002	GMC05_RS02735	118751	119584	-	WP_073685800.1	92.6	92		n=1:(d=92,15aa,MIIEKINQLLFHNGG,NZ_WMYA01000002,119676,119723,+,confp=0.966)				A35n113.B37n113 [GMC05_RS02745 (upstream=2) (product=nucleobase:cation symporter-2 family protein)]	A1n1074.B29n138 [GMC05_RS02740 (upstream=1) (product=ABC transporter ATP-binding protein)]	A26n157.B27n144 [GMC05_RS02730 (downstream=1) (product=MATE family efflux transporter)]		bait5_SHP/RovS	21.132	2.57e-12	95	91	Rgg	Rgg-like	R8n144	Rgg-like Ssali_1
38	Streptococcus salivarius	BIOML-A16	GCF_009717225.1	NZ_WMYD01000002	GMC06_RS03320	156341	157174	-	WP_073685800.1	92.6	92		n=1:(d=92,15aa,MIIEKINQLLFHNGG,NZ_WMYD01000002,157266,157313,+,confp=0.966)				A35n113.B37n113 [GMC06_RS03330 (upstream=2) (product=nucleobase:cation symporter-2 family protein)]	A1n1074.B29n138 [GMC06_RS03325 (upstream=1) (product=ABC transporter ATP-binding protein)]	A26n157.B27n144 [GMC06_RS03315 (downstream=1) (product=MATE family efflux transporter)]		bait5_SHP/RovS	21.132	2.57e-12	95	91	Rgg	Rgg-like	R8n144	Rgg-like Ssali_1
39	Streptococcus salivarius	BIOML-A15	GCF_009717245.1	NZ_WMYE01000002	GMC26_RS02990	118751	119584	-	WP_073685800.1	92.6	92		n=1:(d=92,15aa,MIIEKINQLLFHNGG,NZ_WMYE01000002,119676,119723,+,confp=0.966)				A35n113.B37n113 [GMC26_RS03000 (upstream=2) (product=nucleobase:cation symporter-2 family protein)]	A1n1074.B29n138 [GMC26_RS02995 (upstream=1) (product=ABC transporter ATP-binding protein)]	A26n157.B27n144 [GMC26_RS02985 (downstream=1) (product=MATE family efflux transporter)]		bait5_SHP/RovS	21.132	2.57e-12	95	91	Rgg	Rgg-like	R8n144	Rgg-like Ssali_1
40	Streptococcus salivarius	BIOML-A13	GCF_009717265.1	NZ_WMYG01000001	GMC61_RS01470	305758	306591	+	WP_073685800.1	92.6	92		n=1:(d=92,15aa,MIIEKINQLLFHNGG,NZ_WMYG01000001,305619,305666,-,confp=0.966)				A35n113.B37n113 [GMC61_RS01460 (upstream=2) (product=nucleobase:cation symporter-2 family protein)]	A1n1074.B29n138 [GMC61_RS01465 (upstream=1) (product=ABC transporter ATP-binding protein)]	A26n157.B27n144 [GMC61_RS01475 (downstream=1) (product=MATE family efflux transporter)]		bait5_SHP/RovS	21.132	2.57e-12	95	91	Rgg	Rgg-like	R8n144	Rgg-like Ssali_1
41	Streptococcus salivarius	SK126	GCF_000174715.1	NZ_ACLO01000071	STRSA0001_RS06490	110295	111128	-	WP_002885299.1	91.9	92						A35n113.B37n113 [STRSA0001_RS06500 (upstream=2) (product=nucleobase:cation symporter-2 family protein)]	A1n1074.B29n138 [STRSA0001_RS06495 (upstream=1) (product=ABC transporter ATP-binding protein)]	A26n157.B27n144 [STRSA0001_RS06485 (downstream=1) (product=MATE family efflux transporter)]		bait5_SHP/RovS	20.755	6.53e-12	95	91	Rgg	Rgg-like	R8n144	Rgg-like Ssali_1
42	Streptococcus salivarius	FDAARGOS_771	GCF_013267495.1	NZ_CP053998	FOC73_RS01930	422390	423223	+	WP_002885299.1	91.9	92						A360n1.B433n1 [FOC73_RS00005 (upstream=385) (product=CshA/CshB family fibrillar adhesin-related protein)] ; A35n113.B37n113 [FOC73_RS01920 (upstream=2) (product=nucleobase:cation symporter-2 family protein)]	A1n1074.B29n138 [FOC73_RS01925 (upstream=1) (product=ABC transporter ATP-binding protein)]	A26n157.B27n144 [FOC73_RS01935 (downstream=1) (product=MATE family efflux transporter)]		bait5_SHP/RovS	20.755	6.53e-12	95	91	Rgg	Rgg-like	R8n144	Rgg-like Ssali_1
43	Streptococcus salivarius	AM110-184	GCF_027675265.1	NZ_JAQDTJ010000001	PGU72_RS04585	988767	989600	+	WP_002885299.1	91.9	92						A35n113.B37n113 [PGU72_RS04575 (upstream=2) (product=nucleobase:cation symporter-2 family protein)]	A1n1074.B29n138 [PGU72_RS04580 (upstream=1) (product=ABC transporter ATP-binding protein)]	A26n157.B27n144 [PGU72_RS04590 (downstream=1) (product=MATE family efflux transporter)]		bait5_SHP/RovS	20.755	6.53e-12	95	91	Rgg	Rgg-like	R8n144	Rgg-like Ssali_1
44	Streptococcus salivarius	11.1	GCF_016648745.1	NZ_JACLQQ010000006	H7T95_RS07345	96363	97196	+	WP_201036428.1	92.7	92						A35n113.B37n113 [H7T95_RS07335 (upstream=2) (product=nucleobase:cation symporter-2 family protein)]	A1n1074.B29n138 [H7T95_RS07340 (upstream=1) (product=ABC transporter ATP-binding protein)]	A26n157.B27n144 [H7T95_RS07350 (downstream=1) (product=MATE family efflux transporter)]		bait5_SHP/RovS	21.132	1.49e-12	95	91	Rgg	Rgg-like	R8n144	Rgg-like Ssali_1
45	Streptococcus salivarius	AF11-9H	GCF_027685745.1	NZ_JAQCTW010000002	PGY65_RS04690	226069	226902	+	WP_270537216.1	93.5	93						A35n113.B37n113 [PGY65_RS04680 (upstream=2) (product=nucleobase:cation symporter-2 family protein)]	A1n1074.B29n138 [PGY65_RS04685 (upstream=1) (product=ABC transporter ATP-binding protein)]	A26n157.B27n144 [PGY65_RS04695 (downstream=1) (product=MATE family efflux transporter)]		bait5_SHP/RovS	21.014	4.09e-14	99	95	Rgg	Rgg-like	R8n144	Rgg-like Ssali_1
46	Streptococcus salivarius	ATCC 27945	GCF_002094955.1	NZ_CP015282	NX99_RS00670	240630	241463	-	WP_084914392.1	96	91		n=1:(d=92,13aa,MIIEKNKSVAVSQ,NZ_CP015282,241555,241596,+,confp=0.996)				A35n113.B37n113 [NX99_RS00680 (upstream=2) (product=nucleobase:cation symporter-2 family protein)]	A1n1074.B29n138 [NX99_RS00675 (upstream=1) (product=ABC transporter ATP-binding protein)]	A26n157.B27n144 [NX99_RS00665 (downstream=1) (product=MATE family efflux transporter)]		bait5_SHP/RovS	21.212	4.09e-13	95	91	Rgg	Rgg-like	R8n144	Rgg-like Ssali_1
47	Streptococcus salivarius	SALI-10	GCF_022936265.1	NZ_CP090007	LV497_RS01440	316032	316865	+	WP_060972827.1	92.8	91		n=1:(d=92,13aa,MIIEKNKSVAVSQ,NZ_CP090007,315899,315940,-,confp=0.996)				A363n1.B338n1 [LV497_RS00005 (upstream=288) (product=glycosyltransferase)] ; A35n113.B37n113 [LV497_RS01430 (upstream=2) (product=nucleobase:cation symporter-2 family protein)]	A1n1074.B29n138 [LV497_RS01435 (upstream=1) (product=ABC transporter ATP-binding protein)]	A26n157.B27n144 [LV497_RS01445 (downstream=1) (product=MATE family efflux transporter)]		bait5_SHP/RovS	20.833	3.36e-13	95	91	Rgg	Rgg-like	R8n144	Rgg-like Ssali_1
48	Streptococcus salivarius	CF7-5	GCF_024296065.1	NZ_JANCPL010000010	NMM23_RS08400	39654	40487	+	WP_060972827.1	92.8	91		n=1:(d=92,13aa,MIIEKNKSVAVSQ,NZ_JANCPL010000010,39521,39562,-,confp=0.996)				A35n113.B37n113 [NMM23_RS08390 (upstream=2) (product=nucleobase:cation symporter-2 family protein)]	A1n1074.B29n138 [NMM23_RS08395 (upstream=1) (product=ABC transporter ATP-binding protein)]	A26n157.B27n144 [NMM23_RS08405 (downstream=1) (product=MATE family efflux transporter)]		bait5_SHP/RovS	20.833	3.36e-13	95	91	Rgg	Rgg-like	R8n144	Rgg-like Ssali_1
49	Streptococcus salivarius	CF7-4	GCF_024295525.1	NZ_JANCPM010000010	NML84_RS08410	39654	40487	+	WP_060972827.1	92.8	91		n=1:(d=92,13aa,MIIEKNKSVAVSQ,NZ_JANCPM010000010,39521,39562,-,confp=0.996)				A35n113.B37n113 [NML84_RS08400 (upstream=2) (product=nucleobase:cation symporter-2 family protein)]	A1n1074.B29n138 [NML84_RS08405 (upstream=1) (product=ABC transporter ATP-binding protein)]	A26n157.B27n144 [NML84_RS08415 (downstream=1) (product=MATE family efflux transporter)]		bait5_SHP/RovS	20.833	3.36e-13	95	91	Rgg	Rgg-like	R8n144	Rgg-like Ssali_1
50	Streptococcus salivarius	AMBR158	GCF_905071905.1	NZ_CAJHJO010000005	JMZ66_RS05865	119756	120589	-	WP_201709644.1	92.7	93		n=1:(d=92,13aa,MIIEKNKSVAVSQ,NZ_CAJHJO010000005,120681,120722,+,confp=0.994)				A35n113.B37n113 [JMZ66_RS05875 (upstream=2) (product=nucleobase:cation symporter-2 family protein)]	A1n1074.B29n138 [JMZ66_RS05870 (upstream=1) (product=ABC transporter ATP-binding protein)]	A26n157.B27n144 [JMZ66_RS05860 (downstream=1) (product=MATE family efflux transporter)]		bait5_SHP/RovS	21.591	1.77e-13	95	91	Rgg	Rgg-like	R8n144	Rgg-like Ssali_1
51	Streptococcus salivarius	D40t1_170626_C11	GCF_015670715.1	NZ_JADPCF010000005	I4V28_RS04585	95019	95852	-	WP_175061356.1	93.2	91		n=1:(d=92,13aa,MIIEKNKSVAVSQ,NZ_JADPCF010000005,95944,95985,+,confp=0.994)				A35n113.B37n113 [I4V28_RS04595 (upstream=2) (product=nucleobase:cation symporter-2 family protein)]	A1n1074.B29n138 [I4V28_RS04590 (upstream=1) (product=ABC transporter ATP-binding protein)]	A26n157.B27n144 [I4V28_RS04580 (downstream=1) (product=MATE family efflux transporter)]		bait5_SHP/RovS	21.591	1.89e-13	95	91	Rgg	Rgg-like	R8n144	Rgg-like Ssali_1
52	Streptococcus salivarius	D55t1_190419_H2	GCF_015670805.1	NZ_JADPCL010000001	I4V42_RS01380	302117	302950	+	WP_175061356.1	93.2	91		n=1:(d=92,13aa,MIIEKNKSVAVSQ,NZ_JADPCL010000001,301984,302025,-,confp=0.994)				A35n113.B37n113 [I4V42_RS01370 (upstream=2) (product=nucleobase:cation symporter-2 family protein)]	A1n1074.B29n138 [I4V42_RS01375 (upstream=1) (product=ABC transporter ATP-binding protein)]	A26n157.B27n144 [I4V42_RS01385 (downstream=1) (product=MATE family efflux transporter)]		bait5_SHP/RovS	21.591	1.89e-13	95	91	Rgg	Rgg-like	R8n144	Rgg-like Ssali_1
53	Streptococcus salivarius	clinical strain from anonymous patient of Limoges Hospital	GCF_902858925.1	NZ_LR793265	HV392_RS06705	1402914	1403747	+	WP_175061356.1	93.2	91		n=1:(d=92,13aa,MIIEKNKSVAVSQ,NZ_LR793265,1402781,1402822,-,confp=0.994)				A35n113.B37n113 [HV392_RS06695 (upstream=2) (product=nucleobase:cation symporter-2 family protein)]	A1n1074.B29n138 [HV392_RS06700 (upstream=1) (product=ABC transporter ATP-binding protein)]	A26n157.B27n144 [HV392_RS06710 (downstream=1) (product=MATE family efflux transporter)]		bait5_SHP/RovS	21.591	1.89e-13	95	91	Rgg	Rgg-like	R8n144	Rgg-like Ssali_1
54	Streptococcus salivarius	clinical strain from anonymous patient of Limoges Hospital	GCF_902858945.1	NZ_LR793267	HV382_RS06530	1347395	1348228	+	WP_175061356.1	93.2	91		n=1:(d=92,13aa,MIIEKNKSVAVSQ,NZ_LR793267,1347262,1347303,-,confp=0.994)					A80n29.B91n29 [HV382_RS06520 (upstream=2) (product=pyridoxamine 5'-phosphate oxidase family protein)] ; A1n1074.B29n138 [HV382_RS06525 (upstream=1) (product=ABC transporter ATP-binding protein)]	A26n157.B27n144 [HV382_RS06535 (downstream=1) (product=MATE family efflux transporter)]		bait5_SHP/RovS	21.591	1.89e-13	95	91	Rgg	Rgg-like	R8n144	Rgg-like Ssali_1
55	Streptococcus salivarius	clinical strain from anonymous patient from Besancon hospital	GCF_902858995.1	NZ_LR793268	HV368_RS06670	1480431	1481264	+	WP_175061356.1	93.2	91		n=1:(d=92,13aa,MIIEKNKSVAVSQ,NZ_LR793268,1480298,1480339,-,confp=0.994)					A80n29.B91n29 [HV368_RS06660 (upstream=2) (product=pyridoxamine 5'-phosphate oxidase family protein)] ; A1n1074.B29n138 [HV368_RS06665 (upstream=1) (product=ABC transporter ATP-binding protein)]	A26n157.B27n144 [HV368_RS06675 (downstream=1) (product=MATE family efflux transporter)]		bait5_SHP/RovS	21.591	1.89e-13	95	91	Rgg	Rgg-like	R8n144	Rgg-like Ssali_1
56	Streptococcus salivarius	clinical strain from anonymous patient from Besancon hospital	GCF_903908965.1	NZ_LR822044	H7X51_RS06445	1345111	1345944	+	WP_175061356.1	93.2	91		n=1:(d=92,13aa,MIIEKNKSVAVSQ,NZ_LR822044,1344978,1345019,-,confp=0.994)					A80n29.B91n29 [H7X51_RS06435 (upstream=2) (product=pyridoxamine 5'-phosphate oxidase family protein)] ; A1n1074.B29n138 [H7X51_RS06440 (upstream=1) (product=ABC transporter ATP-binding protein)]	A26n157.B27n144 [H7X51_RS06450 (downstream=1) (product=MATE family efflux transporter)]		bait5_SHP/RovS	21.591	1.89e-13	95	91	Rgg	Rgg-like	R8n144	Rgg-like Ssali_1
57	Streptococcus salivarius		GCF_902850275.2	NZ_OU540593	JQ840_RS06440	1345111	1345944	+	WP_175061356.1	93.2	91		n=1:(d=92,13aa,MIIEKNKSVAVSQ,NZ_OU540593,1344978,1345019,-,confp=0.994)					A80n29.B91n29 [JQ840_RS06430 (upstream=2) (product=pyridoxamine 5'-phosphate oxidase family protein)] ; A1n1074.B29n138 [JQ840_RS06435 (upstream=1) (product=ABC transporter ATP-binding protein)]	A26n157.B27n144 [JQ840_RS06445 (downstream=1) (product=MATE family efflux transporter)]		bait5_SHP/RovS	21.591	1.89e-13	95	91	Rgg	Rgg-like	R8n144	Rgg-like Ssali_1
58	Streptococcus salivarius	JCM 5707	GCF_019972895.1	NZ_BPPT01000002	LDM96_RS01725	137791	138624	+	WP_038676289.1	89.7	91		n=1:(d=99,11aa,MKKNKSVAVSQ,NZ_BPPT01000002,137657,137692,-,confp=0.040)				A35n113.B37n113 [LDM96_RS01715 (upstream=2) (product=nucleobase:cation symporter-2 family protein)]	A1n1074.B29n138 [LDM96_RS01720 (upstream=1) (product=ABC transporter ATP-binding protein)]	A26n157.B27n144 [LDM96_RS01730 (downstream=1) (product=MATE family efflux transporter)]		bait5_SHP/RovS	20.29	1.49e-13	99	95	Rgg	Rgg-like	R8n144	Rgg-like Ssali_1
59	Streptococcus salivarius	NCTC 8618	GCF_000785515.1	NZ_CP009913	SSAL8618_RS06610	1378079	1378912	+	WP_038676289.1	89.7	91		n=1:(d=92,16aa,MIIEKKINQLLYHNDG,NZ_CP009913,1377937,1377987,-,confp=0.941)				A35n113.B37n113 [SSAL8618_RS06600 (upstream=2) (product=nucleobase:cation symporter-2 family protein)]	A1n1074.B29n138 [SSAL8618_RS06605 (upstream=1) (product=ABC transporter ATP-binding protein)]	A26n157.B27n144 [SSAL8618_RS06615 (downstream=1) (product=MATE family efflux transporter)]		bait5_SHP/RovS	20.29	1.49e-13	99	95	Rgg	Rgg-like	R8n144	Rgg-like Ssali_1
60	Streptococcus salivarius	JF	GCF_001543085.1	NZ_CP014144	AWB63_RS06250	1307160	1307993	+	WP_038676289.1	89.7	91		n=1:(d=99,11aa,MKKNKSVAVSQ,NZ_CP014144,1307026,1307061,-,confp=0.040)				A35n113.B37n113 [AWB63_RS06240 (upstream=2) (product=nucleobase:cation symporter-2 family protein)]	A1n1074.B29n138 [AWB63_RS06245 (upstream=1) (product=ABC transporter ATP-binding protein)]	A26n157.B27n144 [AWB63_RS06255 (downstream=1) (product=MATE family efflux transporter)]		bait5_SHP/RovS	20.29	1.49e-13	99	95	Rgg	Rgg-like	R8n144	Rgg-like Ssali_1
61	Streptococcus salivarius	LMG 11489	GCF_031192325.1	NZ_CP133476	RDV59_RS07680	1564147	1564980	+	WP_038676289.1	89.7	91		n=1:(d=99,11aa,MKKNKSVAVSQ,NZ_CP133476,1564013,1564048,-,confp=0.040)				A35n113.B37n113 [RDV59_RS07670 (upstream=2) (product=nucleobase:cation symporter-2 family protein)]	A1n1074.B29n138 [RDV59_RS07675 (upstream=1) (product=ABC transporter ATP-binding protein)]	A26n157.B27n144 [RDV59_RS07685 (downstream=1) (product=MATE family efflux transporter)]		bait5_SHP/RovS	20.29	1.49e-13	99	95	Rgg	Rgg-like	R8n144	Rgg-like Ssali_1
62	Streptococcus salivarius	ATCC 7073	GCF_900143035.1	NZ_FRCU01000001	BUB10_RS00505	127567	128400	-	WP_038676289.1	89.7	91		n=1:(d=99,11aa,MKKNKSVAVSQ,NZ_FRCU01000001,128499,128534,+,confp=0.040)				A35n113.B37n113 [BUB10_RS00515 (upstream=2) (product=nucleobase:cation symporter-2 family protein)]	A1n1074.B29n138 [BUB10_RS00510 (upstream=1) (product=ABC transporter ATP-binding protein)]	A26n157.B27n144 [BUB10_RS00500 (downstream=1) (product=MATE family efflux transporter)]		bait5_SHP/RovS	20.29	1.49e-13	99	95	Rgg	Rgg-like	R8n144	Rgg-like Ssali_1
63	Streptococcus salivarius	NCTC8618	GCF_900636435.1	NZ_LR134274	EL086_RS06705	1380859	1381692	+	WP_038676289.1	89.7	91		n=1:(d=99,11aa,MKKNKSVAVSQ,NZ_LR134274,1380725,1380760,-,confp=0.040)				A35n113.B37n113 [EL086_RS06695 (upstream=2) (product=nucleobase:cation symporter-2 family protein)]	A1n1074.B29n138 [EL086_RS06700 (upstream=1) (product=ABC transporter ATP-binding protein)]	A26n157.B27n144 [EL086_RS06710 (downstream=1) (product=MATE family efflux transporter)]		bait5_SHP/RovS	20.29	1.49e-13	99	95	Rgg	Rgg-like	R8n144	Rgg-like Ssali_1
64	Streptococcus salivarius	39-07 S15	GCF_001907045.1	NZ_LXIK01000027	A7D09_RS02085	3170	4003	+	WP_073688522.1	88	92		n=1:(d=91,13aa,MIIEKNKSVAVSQ,NZ_LXIK01000027,3038,3079,-,confp=0.997)					A80n29.B91n29 [A7D09_RS02075 (upstream=2) (product=pyridoxamine 5'-phosphate oxidase family protein)] ; A1n1074.B29n138 [A7D09_RS02080 (upstream=1) (product=ABC transporter ATP-binding protein)]	A26n157.B27n144 [A7D09_RS02090 (downstream=1) (product=MATE family efflux transporter)]		bait5_SHP/RovS	21.97	2.8e-14	95	91	Rgg	Rgg-like	R8n144	Rgg-like Ssali_1
65	Streptococcus salivarius	39-09 S16	GCF_001907005.1	NZ_LXIL01000120	A7D08_RS04370	2287	3120	+	WP_073688522.1	88	92		n=1:(d=91,13aa,MIIEKNKSVAVSQ,NZ_LXIL01000120,2155,2196,-,confp=0.997)					A80n29.B91n29 [A7D08_RS04360 (upstream=2) (product=pyridoxamine 5'-phosphate oxidase family protein)] ; A1n1074.B29n138 [A7D08_RS04365 (upstream=1) (product=ABC transporter ATP-binding protein)]	A26n157.B27n144 [A7D08_RS04375 (downstream=1) (product=MATE family efflux transporter)]		bait5_SHP/RovS	21.97	2.8e-14	95	91	Rgg	Rgg-like	R8n144	Rgg-like Ssali_1
66	Streptococcus salivarius	commensal strain from anonymous patient (individual 4)	GCF_903557885.1	NZ_LR800290	H0500_RS06635	1357158	1357991	+	WP_179968929.1	94.1	92		n=1:(d=92,15aa,MIIEKINQLLYHNDG,NZ_LR800290,1357019,1357066,-,confp=0.970)				A35n113.B37n113 [H0500_RS06625 (upstream=2) (product=nucleobase:cation symporter-2 family protein)]	A1n1074.B29n138 [H0500_RS06630 (upstream=1) (product=ABC transporter ATP-binding protein)]	A26n157.B27n144 [H0500_RS06640 (downstream=1) (product=MATE family efflux transporter)]		bait5_SHP/RovS	21.739	2.8e-16	99	95	Rgg	Rgg-like	R8n144	Rgg-like Ssali_1
67	Streptococcus salivarius	commensal strain from anonymous patient (individual 4)	GCF_903910225.1	NZ_LR822046	H7X50_RS06320	1318712	1319545	+	WP_179968929.1	94.1	92		n=1:(d=92,15aa,MIIEKINQLLYHNDG,NZ_LR822046,1318573,1318620,-,confp=0.970)				A35n113.B37n113 [H7X50_RS06310 (upstream=2) (product=nucleobase:cation symporter-2 family protein)]	A1n1074.B29n138 [H7X50_RS06315 (upstream=1) (product=ABC transporter ATP-binding protein)]	A26n157.B27n144 [H7X50_RS06325 (downstream=1) (product=MATE family efflux transporter)]		bait5_SHP/RovS	21.739	2.8e-16	99	95	Rgg	Rgg-like	R8n144	Rgg-like Ssali_1
68	Streptococcus salivarius	commensal strain from anonymous patient (individual 4)	GCF_902850345.1	NZ_OU540595	R2J36_RS06365	1318712	1319545	+	WP_179968929.1	94.1	92		n=1:(d=92,15aa,MIIEKINQLLYHNDG,NZ_OU540595,1318573,1318620,-,confp=0.970)				A35n113.B37n113 [R2J36_RS06355 (upstream=2) (product=nucleobase:cation symporter-2 family protein)]	A1n1074.B29n138 [R2J36_RS06360 (upstream=1) (product=ABC transporter ATP-binding protein)]	A26n157.B27n144 [R2J36_RS06370 (downstream=1) (product=MATE family efflux transporter)]		bait5_SHP/RovS	21.739	2.8e-16	99	95	Rgg	Rgg-like	R8n144	Rgg-like Ssali_1
69	Streptococcus salivarius	57.I	GCF_000305335.2	NC_017594	SSAL_RS03715	835827	836660	-	WP_014632966.1	92.1	93		n=1:(d=93,13aa,MIIEKNKSVAVLQ,NC_017594,836753,836794,+,confp=0.994)				A35n113.B37n113 [SSAL_RS03725 (upstream=2) (product=nucleobase:cation symporter-2 family protein)]	A1n1074.B29n138 [SSAL_RS03720 (upstream=1) (product=ABC transporter ATP-binding protein)]	A285n1.B398n1 [SSAL_RS00005 (downstream=719) (product=DNA polymerase III subunit beta)] ; A26n157.B27n144 [SSAL_RS03710 (downstream=1) (product=MATE family efflux transporter)]		bait5_SHP/RovS	21.739	3.12e-16	99	95	Rgg	Rgg-like	R8n144	Rgg-like Ssali_1
70	Streptococcus salivarius	AMBR075	GCF_905071855.1	NZ_CAJHJM010000002	JMZ72_RS02420	114632	115465	+	WP_014632966.1	92.1	93		n=1:(d=93,13aa,MIIEKNKSVAVLQ,NZ_CAJHJM010000002,114498,114539,-,confp=0.994)				A35n113.B37n113 [JMZ72_RS02410 (upstream=2) (product=nucleobase:cation symporter-2 family protein)]	A1n1074.B29n138 [JMZ72_RS02415 (upstream=1) (product=ABC transporter ATP-binding protein)]	A26n157.B27n144 [JMZ72_RS02425 (downstream=1) (product=MATE family efflux transporter)]		bait5_SHP/RovS	21.739	3.12e-16	99	95	Rgg	Rgg-like	R8n144	Rgg-like Ssali_1
71	Streptococcus salivarius	AMBR037	GCF_905071875.1	NZ_CAJHJR010000001	JMZ74_RS00520	155593	156426	-	WP_014632966.1	92.1	93		n=1:(d=93,13aa,MIIEKNKSVAVLQ,NZ_CAJHJR010000001,156519,156560,+,confp=0.994)				A35n113.B37n113 [JMZ74_RS00530 (upstream=2) (product=nucleobase:cation symporter-2 family protein)]	A1n1074.B29n138 [JMZ74_RS00525 (upstream=1) (product=ABC transporter ATP-binding protein)]	A26n157.B27n144 [JMZ74_RS00515 (downstream=1) (product=MATE family efflux transporter)]		bait5_SHP/RovS	21.739	3.12e-16	99	95	Rgg	Rgg-like	R8n144	Rgg-like Ssali_1
72	Streptococcus salivarius	LAB813	GCF_008305695.1	NZ_CP040804	FHI56_RS08560	1514188	1515021	+	WP_014632966.1	92.1	93		n=1:(d=93,13aa,MIIEKNKSVAVLQ,NZ_CP040804,1514054,1514095,-,confp=0.994)				A35n113.B37n113 [FHI56_RS08550 (upstream=2) (product=nucleobase:cation symporter-2 family protein)]	A335n1.B345n1 [FHI56_RS11810 (upstream=1450) (product=glycoside hydrolase family 66 protein)] ; A1n1074.B29n138 [FHI56_RS08555 (upstream=1) (product=ABC transporter ATP-binding protein)]	A26n157.B27n144 [FHI56_RS08565 (downstream=1) (product=MATE family efflux transporter)]		bait5_SHP/RovS	21.739	3.12e-16	99	95	Rgg	Rgg-like	R8n144	Rgg-like Ssali_1
73	Streptococcus salivarius	K56	GCF_019731335.1	NZ_JAASJN010000001	HCH25_RS00485	110086	110919	+	WP_014632966.1	92.1	93		n=1:(d=93,13aa,MIIEKNKSVAVLQ,NZ_JAASJN010000001,109952,109993,-,confp=0.994)				A35n113.B37n113 [HCH25_RS00475 (upstream=2) (product=nucleobase:cation symporter-2 family protein)]	A1n1074.B29n138 [HCH25_RS00480 (upstream=1) (product=ABC transporter ATP-binding protein)]	A26n157.B27n144 [HCH25_RS00490 (downstream=1) (product=MATE family efflux transporter)]		bait5_SHP/RovS	21.739	3.12e-16	99	95	Rgg	Rgg-like	R8n144	Rgg-like Ssali_1
74	Streptococcus salivarius	D53t1_180928_H11	GCF_015550925.1	NZ_JADNBS010000001	I1908_RS01290	269475	270308	+	WP_014632966.1	92.1	93		n=1:(d=93,13aa,MIIEKNKSVAVLQ,NZ_JADNBS010000001,269341,269382,-,confp=0.994)				A35n113.B37n113 [I1908_RS01280 (upstream=2) (product=nucleobase:cation symporter-2 family protein)]	A1n1074.B29n138 [I1908_RS01285 (upstream=1) (product=ABC transporter ATP-binding protein)]	A26n157.B27n144 [I1908_RS01295 (downstream=1) (product=MATE family efflux transporter)]		bait5_SHP/RovS	21.739	3.12e-16	99	95	Rgg	Rgg-like	R8n144	Rgg-like Ssali_1
75	Streptococcus salivarius	1001175B_160314_H3	GCF_015553245.1	NZ_JADNGE010000003	I2C96_RS02605	28157	28990	+	WP_014632966.1	92.1	93		n=1:(d=93,13aa,MIIEKNKSVAVLQ,NZ_JADNGE010000003,28023,28064,-,confp=0.994)				A35n113.B37n113 [I2C96_RS02595 (upstream=2) (product=nucleobase:cation symporter-2 family protein)]	A1n1074.B29n138 [I2C96_RS02600 (upstream=1) (product=ABC transporter ATP-binding protein)]	A26n157.B27n144 [I2C96_RS02610 (downstream=1) (product=MATE family efflux transporter)]		bait5_SHP/RovS	21.739	3.12e-16	99	95	Rgg	Rgg-like	R8n144	Rgg-like Ssali_1
76	Streptococcus salivarius	PA11332C3	GCF_018499525.1	NZ_JAHDAF010000001	KJR37_RS01400	386641	387474	-	WP_014632966.1	92.1	93		n=1:(d=93,13aa,MIIEKNKSVAVLQ,NZ_JAHDAF010000001,387567,387608,+,confp=0.994)				A35n113.B37n113 [KJR37_RS01410 (upstream=2) (product=nucleobase:cation symporter-2 family protein)]	A1n1074.B29n138 [KJR37_RS01405 (upstream=1) (product=ABC transporter ATP-binding protein)]	A26n157.B27n144 [KJR37_RS01395 (downstream=1) (product=MATE family efflux transporter)]		bait5_SHP/RovS	21.739	3.12e-16	99	95	Rgg	Rgg-like	R8n144	Rgg-like Ssali_1
77	Streptococcus salivarius	AF102-47	GCF_027686345.1	NZ_JAQCST010000001	PGZ09_RS00485	143246	144079	-	WP_014632966.1	92.1	93		n=1:(d=93,13aa,MIIEKNKSVAVLQ,NZ_JAQCST010000001,144172,144213,+,confp=0.994)				A35n113.B37n113 [PGZ09_RS00495 (upstream=2) (product=nucleobase:cation symporter-2 family protein)]	A1n1074.B29n138 [PGZ09_RS00490 (upstream=1) (product=ABC transporter ATP-binding protein)]	A26n157.B27n144 [PGZ09_RS00480 (downstream=1) (product=MATE family efflux transporter)]		bait5_SHP/RovS	21.739	3.12e-16	99	95	Rgg	Rgg-like	R8n144	Rgg-like Ssali_1
78	Streptococcus salivarius	UC3162	GCF_000963265.1	NZ_JYOY01000006	TZ99_RS01475	76510	77343	-	WP_014632966.1	92.1	93		n=1:(d=93,13aa,MIIEKNKSVAVLQ,NZ_JYOY01000006,77436,77477,+,confp=0.994)				A35n113.B37n113 [TZ99_RS01485 (upstream=2) (product=nucleobase:cation symporter-2 family protein)]	A1n1074.B29n138 [TZ99_RS01480 (upstream=1) (product=ABC transporter ATP-binding protein)]	A26n157.B27n144 [TZ99_RS01470 (downstream=1) (product=MATE family efflux transporter)]		bait5_SHP/RovS	21.739	3.12e-16	99	95	Rgg	Rgg-like	R8n144	Rgg-like Ssali_1
79	Streptococcus salivarius	commensal strain from anonymous patient (individual 7)	GCF_903910355.1	NZ_LR822047	H7X54_RS03690	821978	822811	-	WP_014632966.1	92.1	93		n=1:(d=93,13aa,MIIEKNKSVAVLQ,NZ_LR822047,822904,822945,+,confp=0.994)				A35n113.B37n113 [H7X54_RS03700 (upstream=2) (product=nucleobase:cation symporter-2 family protein)]	A1n1074.B29n138 [H7X54_RS03695 (upstream=1) (product=ABC transporter ATP-binding protein)]	A26n157.B27n144 [H7X54_RS03685 (downstream=1) (product=MATE family efflux transporter)]		bait5_SHP/RovS	21.739	3.12e-16	99	95	Rgg	Rgg-like	R8n144	Rgg-like Ssali_1
80	Streptococcus salivarius	commensal strain from anonymous patient (individual 7)	GCF_902850325.2	NZ_OU540596	JQ838_RS03705	821978	822811	-	WP_014632966.1	92.1	93		n=1:(d=93,13aa,MIIEKNKSVAVLQ,NZ_OU540596,822904,822945,+,confp=0.994)				A35n113.B37n113 [JQ838_RS03715 (upstream=2) (product=nucleobase:cation symporter-2 family protein)]	A1n1074.B29n138 [JQ838_RS03710 (upstream=1) (product=ABC transporter ATP-binding protein)]	A26n157.B27n144 [JQ838_RS03700 (downstream=1) (product=MATE family efflux transporter)]		bait5_SHP/RovS	21.739	3.12e-16	99	95	Rgg	Rgg-like	R8n144	Rgg-like Ssali_1
81	Streptococcus salivarius	1001175st1_H3	GCF_005844475.1	NZ_SPGE01000003	FGQ52_RS02655	28157	28990	+	WP_014632966.1	92.1	93		n=1:(d=93,13aa,MIIEKNKSVAVLQ,NZ_SPGE01000003,28023,28064,-,confp=0.994)				A35n113.B37n113 [FGQ52_RS02645 (upstream=2) (product=nucleobase:cation symporter-2 family protein)]	A1n1074.B29n138 [FGQ52_RS02650 (upstream=1) (product=ABC transporter ATP-binding protein)]	A26n157.B27n144 [FGQ52_RS02660 (downstream=1) (product=MATE family efflux transporter)]		bait5_SHP/RovS	21.739	3.12e-16	99	95	Rgg	Rgg-like	R8n144	Rgg-like Ssali_1
82	Streptococcus salivarius	BIOML-A12	GCF_009717305.1	NZ_WMYH01000016	GMC29_RS07470	27938	28771	+	WP_014632966.1	92.1	93		n=1:(d=93,13aa,MIIEKNKSVAVLQ,NZ_WMYH01000016,27804,27845,-,confp=0.994)				A35n113.B37n113 [GMC29_RS07460 (upstream=2) (product=nucleobase:cation symporter-2 family protein)]	A1n1074.B29n138 [GMC29_RS07465 (upstream=1) (product=ABC transporter ATP-binding protein)]	A26n157.B27n144 [GMC29_RS07475 (downstream=1) (product=MATE family efflux transporter)]		bait5_SHP/RovS	21.739	3.12e-16	99	95	Rgg	Rgg-like	R8n144	Rgg-like Ssali_1
83	Streptococcus salivarius	D40t1_170626_E6	GCF_015552895.1	NZ_JADNFO010000003	I2C89_RS02340	29260	30093	+	WP_195320446.1	88.5	93		n=1:(d=93,13aa,MIIEKNKSVAVLQ,NZ_JADNFO010000003,29126,29167,-,confp=0.994)				A35n113.B37n113 [I2C89_RS02330 (upstream=2) (product=nucleobase:cation symporter-2 family protein)]	A1n1074.B29n138 [I2C89_RS02335 (upstream=1) (product=ABC transporter ATP-binding protein)]	A26n157.B27n144 [I2C89_RS02345 (downstream=1) (product=MATE family efflux transporter)]		bait5_SHP/RovS	21.377	2.68e-15	99	95	Rgg	Rgg-like	R8n144	Rgg-like Ssali_1
84	Streptococcus salivarius	D40st1_B6_D40t1_170626	GCF_028325685.1	NZ_JAQMJI010000003	PNU96_RS02350	29260	30093	+	WP_195320446.1	88.5	93		n=1:(d=93,13aa,MIIEKNKSVAVLQ,NZ_JAQMJI010000003,29126,29167,-,confp=0.994)				A35n113.B37n113 [PNU96_RS02340 (upstream=2) (product=nucleobase:cation symporter-2 family protein)]	A1n1074.B29n138 [PNU96_RS02345 (upstream=1) (product=ABC transporter ATP-binding protein)]	A26n157.B27n144 [PNU96_RS02355 (downstream=1) (product=MATE family efflux transporter)]		bait5_SHP/RovS	21.377	2.68e-15	99	95	Rgg	Rgg-like	R8n144	Rgg-like Ssali_1
85	Streptococcus salivarius	E636	GCF_018599045.1	NZ_JAHFVU010000010	KK059_RS05300	13607	14440	+	WP_049528091.1	91.8	93		n=1:(d=93,13aa,MIIEKNKSVAVLQ,NZ_JAHFVU010000010,13473,13514,-,confp=0.994)				A35n113.B37n113 [KK059_RS05290 (upstream=2) (product=nucleobase:cation symporter-2 family protein)]	A1n1074.B29n138 [KK059_RS05295 (upstream=1) (product=ABC transporter ATP-binding protein)]	A26n157.B27n144 [KK059_RS05305 (downstream=1) (product=MATE family efflux transporter)]		bait5_SHP/RovS	21.739	2.67e-16	99	95	Rgg	Rgg-like	R8n144	Rgg-like Ssali_1
86	Streptococcus salivarius	1270_SSAL	GCF_001069445.1	NZ_JVWD01000053	ADF79_RS03400	100495	101328	-	WP_049528091.1	91.8	93		n=1:(d=92,15aa,MIIEKINQLLCHDDG,NZ_JVWD01000053,101420,101467,+,confp=0.948)				A35n113.B37n113 [ADF79_RS03410 (upstream=2) (product=nucleobase:cation symporter-2 family protein)]	A1n1074.B29n138 [ADF79_RS03405 (upstream=1) (product=ABC transporter ATP-binding protein)]	A26n157.B27n144 [ADF79_RS03395 (downstream=1) (product=MATE family efflux transporter)]		bait5_SHP/RovS	21.739	2.67e-16	99	95	Rgg	Rgg-like	R8n144	Rgg-like Ssali_1
87	Streptococcus salivarius	A13000632	GCF_026781885.1	NZ_JAKUVP010000001	MK393_RS00215	44558	45391	+	WP_268690789.1	92.4	93		n=1:(d=92,13aa,MIIEKNKSVAVSQ,NZ_JAKUVP010000001,44425,44466,-,confp=0.996)				A35n113.B37n113 [MK393_RS00205 (upstream=2) (product=nucleobase:cation symporter-2 family protein)]	A1n1074.B29n138 [MK393_RS00210 (upstream=1) (product=ABC transporter ATP-binding protein)]	A26n157.B27n144 [MK393_RS00220 (downstream=1) (product=MATE family efflux transporter)]		bait5_SHP/RovS	21.377	3.57e-16	99	95	Rgg	Rgg-like	R8n144	Rgg-like Ssali_1
88	Streptococcus salivarius	VA08-2AN	GCF_011029085.1	NZ_JAAJBE010000003	G5S97_RS02080	41732	42565	+	WP_049553603.1	90.4	93		n=1:(d=92,15aa,MIIEKINQLLCHDDG,NZ_JAAJBE010000003,41593,41640,-,confp=0.948)				A35n113.B37n113 [G5S97_RS02070 (upstream=2) (product=nucleobase:cation symporter-2 family protein)]	A1n1074.B29n138 [G5S97_RS02075 (upstream=1) (product=ABC transporter ATP-binding protein)]	A26n157.B27n144 [G5S97_RS02085 (downstream=1) (product=MATE family efflux transporter)]		bait5_SHP/RovS	21.739	2.97e-16	99	95	Rgg	Rgg-like	R8n144	Rgg-like Ssali_1
89	Streptococcus salivarius	D6t1_180914_F9	GCF_015555495.1	NZ_JADNKM010000009	I2E09_RS04555	32275	33108	-	WP_049553603.1	90.4	93		n=1:(d=92,15aa,MIIEKINQLLCHDDG,NZ_JADNKM010000009,33200,33247,+,confp=0.948)				A35n113.B37n113 [I2E09_RS04565 (upstream=2) (product=nucleobase:cation symporter-2 family protein)]	A1n1074.B29n138 [I2E09_RS04560 (upstream=1) (product=ABC transporter ATP-binding protein)]	A26n157.B27n144 [I2E09_RS04550 (downstream=1) (product=MATE family efflux transporter)]		bait5_SHP/RovS	21.739	2.97e-16	99	95	Rgg	Rgg-like	R8n144	Rgg-like Ssali_1
90	Streptococcus salivarius	D17054061	GCF_026781795.1	NZ_JAKUVM010000008	MK388_RS03890	41585	42418	+	WP_049553603.1	90.4	93		n=1:(d=92,15aa,MIIEKINQLLCHDDG,NZ_JAKUVM010000008,41446,41493,-,confp=0.948)				A35n113.B37n113 [MK388_RS03880 (upstream=2) (product=nucleobase:cation symporter-2 family protein)]	A1n1074.B29n138 [MK388_RS03885 (upstream=1) (product=ABC transporter ATP-binding protein)]	A26n157.B27n144 [MK388_RS03895 (downstream=1) (product=MATE family efflux transporter)]		bait5_SHP/RovS	21.739	2.97e-16	99	95	Rgg	Rgg-like	R8n144	Rgg-like Ssali_1
91	Streptococcus salivarius	726_SSAL	GCF_001074945.1	NZ_JUVN01000020	ADI85_RS01815	58299	59132	-	WP_049553603.1	90.4	93		n=1:(d=92,15aa,MIIEKINQLLCHDDG,NZ_JUVN01000020,59224,59271,+,confp=0.948)				A35n113.B37n113 [ADI85_RS01825 (upstream=2) (product=nucleobase:cation symporter-2 family protein)]	A1n1074.B29n138 [ADI85_RS01820 (upstream=1) (product=ABC transporter ATP-binding protein)]	A26n157.B27n144 [ADI85_RS01810 (downstream=1) (product=MATE family efflux transporter)]		bait5_SHP/RovS	21.739	2.97e-16	99	95	Rgg	Rgg-like	R8n144	Rgg-like Ssali_1
92	Streptococcus salivarius	clinical strain from anonymous patient at Besancon hospital	GCF_902850305.1	NZ_LR793258	HV369_RS03580	843205	844038	-	WP_049553603.1	90.4	93		n=1:(d=92,15aa,MIIEKINQLLCHDDG,NZ_LR793258,844130,844177,+,confp=0.948)					A99n12.B164n5 [HV369_RS10320 (upstream=1) (product=ABC transporter transmembrane domain-containing protein)] ; A23n182.B157n5 [HV369_RS10325 (upstream=2) (product=ATP-binding cassette domain-containing protein)] ; A80n29.B91n29 [HV369_RS03590 (upstream=3) (product=pyridoxamine 5'-phosphate oxidase family protein)]	A26n157.B27n144 [HV369_RS03575 (downstream=1) (product=MATE family efflux transporter)]		bait5_SHP/RovS	21.739	2.97e-16	99	95	Rgg	Rgg-like	R8n144	Rgg-like Ssali_1
93	Streptococcus salivarius	clinical strain from anonymous patient of Limoges Hospital	GCF_902859045.1	NZ_LR793269	HV384_RS06600	1424534	1425367	+	WP_049553603.1	90.4	93		n=1:(d=92,15aa,MIIEKINQLLCHDDG,NZ_LR793269,1424395,1424442,-,confp=0.948)				A35n113.B37n113 [HV384_RS06590 (upstream=2) (product=nucleobase:cation symporter-2 family protein)]	A1n1074.B29n138 [HV384_RS06595 (upstream=1) (product=ABC transporter ATP-binding protein)]	A26n157.B27n144 [HV384_RS06605 (downstream=1) (product=MATE family efflux transporter)]		bait5_SHP/RovS	21.739	2.97e-16	99	95	Rgg	Rgg-like	R8n144	Rgg-like Ssali_1
94	Streptococcus salivarius	AF23-9AC	GCF_003458645.1	NZ_QRVC01000004	DWY09_RS04410	28045	28878	+	WP_049553603.1	90.4	93		n=1:(d=92,15aa,MIIEKINQLLCHDDG,NZ_QRVC01000004,27906,27953,-,confp=0.948)					A80n29.B91n29 [DWY09_RS04400 (upstream=2) (product=pyridoxamine 5'-phosphate oxidase family protein)] ; A1n1074.B29n138 [DWY09_RS04405 (upstream=1) (product=ABC transporter ATP-binding protein)]	A26n157.B27n144 [DWY09_RS04415 (downstream=1) (product=MATE family efflux transporter)]		bait5_SHP/RovS	21.739	2.97e-16	99	95	Rgg	Rgg-like	R8n144	Rgg-like Ssali_1
95	Streptococcus salivarius	AF10-23	GCF_003465885.1	NZ_QSAU01000003	DWV54_RS02680	74479	75312	+	WP_049553603.1	90.4	93		n=1:(d=92,15aa,MIIEKINQLLCHDDG,NZ_QSAU01000003,74340,74387,-,confp=0.948)				A35n113.B37n113 [DWV54_RS02670 (upstream=2) (product=nucleobase:cation symporter-2 family protein)]	A1n1074.B29n138 [DWV54_RS02675 (upstream=1) (product=ABC transporter ATP-binding protein)]	A26n157.B27n144 [DWV54_RS02685 (downstream=1) (product=MATE family efflux transporter)]		bait5_SHP/RovS	21.739	2.97e-16	99	95	Rgg	Rgg-like	R8n144	Rgg-like Ssali_1
96	Streptococcus salivarius	BCC42	GCF_003942515.1	NZ_RJNF01000001	D8867_RS00115	21901	22734	+	WP_049553603.1	90.4	93		n=1:(d=92,15aa,MIIEKINQLLCHDDG,NZ_RJNF01000001,21762,21809,-,confp=0.948)				A35n113.B37n113 [D8867_RS00105 (upstream=2) (product=nucleobase:cation symporter-2 family protein)]	A1n1074.B29n138 [D8867_RS00110 (upstream=1) (product=ABC transporter ATP-binding protein)]	A26n157.B27n144 [D8867_RS00120 (downstream=1) (product=MATE family efflux transporter)]		bait5_SHP/RovS	21.739	2.97e-16	99	95	Rgg	Rgg-like	R8n144	Rgg-like Ssali_1
97	Streptococcus salivarius	BIOML-A35	GCF_009716765.1	NZ_WMXK01000004	GMC15_RS03730	60878	61711	+	WP_049553603.1	90.4	93		n=1:(d=92,15aa,MIIEKINQLLCHDDG,NZ_WMXK01000004,60739,60786,-,confp=0.948)					A80n29.B91n29 [GMC15_RS03720 (upstream=2) (product=pyridoxamine 5'-phosphate oxidase family protein)] ; A1n1074.B29n138 [GMC15_RS03725 (upstream=1) (product=ABC transporter ATP-binding protein)]	A26n157.B27n144 [GMC15_RS03735 (downstream=1) (product=MATE family efflux transporter)]		bait5_SHP/RovS	21.739	2.97e-16	99	95	Rgg	Rgg-like	R8n144	Rgg-like Ssali_1
98	Streptococcus salivarius	BIOML-A34	GCF_009716785.1	NZ_WMXL01000006	GMC03_RS05320	60898	61731	+	WP_049553603.1	90.4	93		n=1:(d=92,15aa,MIIEKINQLLCHDDG,NZ_WMXL01000006,60759,60806,-,confp=0.948)					A80n29.B91n29 [GMC03_RS05310 (upstream=2) (product=pyridoxamine 5'-phosphate oxidase family protein)] ; A1n1074.B29n138 [GMC03_RS05315 (upstream=1) (product=ABC transporter ATP-binding protein)]	A26n157.B27n144 [GMC03_RS05325 (downstream=1) (product=MATE family efflux transporter)]		bait5_SHP/RovS	21.739	2.97e-16	99	95	Rgg	Rgg-like	R8n144	Rgg-like Ssali_1
99	Streptococcus salivarius	BIOML-A33	GCF_009716875.1	NZ_WMXM01000002	GMC49_RS01110	27015	27848	+	WP_049553603.1	90.4	93		n=1:(d=92,15aa,MIIEKINQLLCHDDG,NZ_WMXM01000002,26876,26923,-,confp=0.948)					A80n29.B91n29 [GMC49_RS01100 (upstream=2) (product=pyridoxamine 5'-phosphate oxidase family protein)] ; A1n1074.B29n138 [GMC49_RS01105 (upstream=1) (product=ABC transporter ATP-binding protein)]	A26n157.B27n144 [GMC49_RS01115 (downstream=1) (product=MATE family efflux transporter)]		bait5_SHP/RovS	21.739	2.97e-16	99	95	Rgg	Rgg-like	R8n144	Rgg-like Ssali_1
100	Streptococcus salivarius	BIOML-A32	GCF_009716845.1	NZ_WMXN01000006	GMC08_RS05135	93716	94549	-	WP_049553603.1	90.4	93		n=1:(d=92,15aa,MIIEKINQLLCHDDG,NZ_WMXN01000006,94641,94688,+,confp=0.948)					A1n1074.B29n138 [GMC08_RS05140 (upstream=1) (product=ABC transporter ATP-binding protein)] ; A80n29.B91n29 [GMC08_RS05145 (upstream=2) (product=pyridoxamine 5'-phosphate oxidase family protein)]	A26n157.B27n144 [GMC08_RS05130 (downstream=1) (product=MATE family efflux transporter)]		bait5_SHP/RovS	21.739	2.97e-16	99	95	Rgg	Rgg-like	R8n144	Rgg-like Ssali_1
101	Streptococcus salivarius	BIOML-A31	GCF_009716865.1	NZ_WMXO01000005	GMC46_RS05155	60034	60867	+	WP_049553603.1	90.4	93		n=1:(d=92,15aa,MIIEKINQLLCHDDG,NZ_WMXO01000005,59895,59942,-,confp=0.948)					A80n29.B91n29 [GMC46_RS05145 (upstream=2) (product=pyridoxamine 5'-phosphate oxidase family protein)] ; A1n1074.B29n138 [GMC46_RS05150 (upstream=1) (product=ABC transporter ATP-binding protein)]	A26n157.B27n144 [GMC46_RS05160 (downstream=1) (product=MATE family efflux transporter)]		bait5_SHP/RovS	21.739	2.97e-16	99	95	Rgg	Rgg-like	R8n144	Rgg-like Ssali_1
102	Streptococcus salivarius	BIOML-A30	GCF_009716955.1	NZ_WMXP01000004	GMC10_RS03705	59252	60085	+	WP_049553603.1	90.4	93		n=1:(d=92,15aa,MIIEKINQLLCHDDG,NZ_WMXP01000004,59113,59160,-,confp=0.948)					A80n29.B91n29 [GMC10_RS03695 (upstream=2) (product=pyridoxamine 5'-phosphate oxidase family protein)] ; A1n1074.B29n138 [GMC10_RS03700 (upstream=1) (product=ABC transporter ATP-binding protein)]	A26n157.B27n144 [GMC10_RS03710 (downstream=1) (product=MATE family efflux transporter)]		bait5_SHP/RovS	21.739	2.97e-16	99	95	Rgg	Rgg-like	R8n144	Rgg-like Ssali_1
103	Streptococcus salivarius	BIOML-A28	GCF_009717005.1	NZ_WMXR01000006	GMC13_RS05185	60095	60928	+	WP_049553603.1	90.4	93		n=1:(d=92,15aa,MIIEKINQLLCHDDG,NZ_WMXR01000006,59956,60003,-,confp=0.948)					A80n29.B91n29 [GMC13_RS05175 (upstream=2) (product=pyridoxamine 5'-phosphate oxidase family protein)] ; A1n1074.B29n138 [GMC13_RS05180 (upstream=1) (product=ABC transporter ATP-binding protein)]	A26n157.B27n144 [GMC13_RS05190 (downstream=1) (product=MATE family efflux transporter)]		bait5_SHP/RovS	21.739	2.97e-16	99	95	Rgg	Rgg-like	R8n144	Rgg-like Ssali_1
104	Streptococcus salivarius	BIOML-A27	GCF_009716945.1	NZ_WMXS01000006	GMC20_RS05055	59252	60085	+	WP_049553603.1	90.4	93		n=1:(d=92,15aa,MIIEKINQLLCHDDG,NZ_WMXS01000006,59113,59160,-,confp=0.948)					A80n29.B91n29 [GMC20_RS05045 (upstream=2) (product=pyridoxamine 5'-phosphate oxidase family protein)] ; A1n1074.B29n138 [GMC20_RS05050 (upstream=1) (product=ABC transporter ATP-binding protein)]	A26n157.B27n144 [GMC20_RS05060 (downstream=1) (product=MATE family efflux transporter)]		bait5_SHP/RovS	21.739	2.97e-16	99	95	Rgg	Rgg-like	R8n144	Rgg-like Ssali_1
105	Streptococcus salivarius	BIOML-A26	GCF_009716965.1	NZ_WMXT01000006	GMC14_RS05195	59701	60534	+	WP_049553603.1	90.4	93		n=1:(d=92,15aa,MIIEKINQLLCHDDG,NZ_WMXT01000006,59562,59609,-,confp=0.948)					A80n29.B91n29 [GMC14_RS05185 (upstream=2) (product=pyridoxamine 5'-phosphate oxidase family protein)] ; A1n1074.B29n138 [GMC14_RS05190 (upstream=1) (product=ABC transporter ATP-binding protein)]	A26n157.B27n144 [GMC14_RS05200 (downstream=1) (product=MATE family efflux transporter)]		bait5_SHP/RovS	21.739	2.97e-16	99	95	Rgg	Rgg-like	R8n144	Rgg-like Ssali_1
106	Streptococcus salivarius	BIOML-A18	GCF_009717155.1	NZ_WMYB01000004	GMC12_RS04215	60372	61205	+	WP_049553603.1	90.4	93		n=1:(d=92,15aa,MIIEKINQLLCHDDG,NZ_WMYB01000004,60233,60280,-,confp=0.948)					A80n29.B91n29 [GMC12_RS04205 (upstream=2) (product=pyridoxamine 5'-phosphate oxidase family protein)] ; A1n1074.B29n138 [GMC12_RS04210 (upstream=1) (product=ABC transporter ATP-binding protein)]	A26n157.B27n144 [GMC12_RS04220 (downstream=1) (product=MATE family efflux transporter)]		bait5_SHP/RovS	21.739	2.97e-16	99	95	Rgg	Rgg-like	R8n144	Rgg-like Ssali_1
107	Streptococcus salivarius	BIOML-A17	GCF_009717205.1	NZ_WMYC01000007	GMC11_RS05660	59776	60609	+	WP_049553603.1	90.4	93		n=1:(d=92,15aa,MIIEKINQLLCHDDG,NZ_WMYC01000007,59637,59684,-,confp=0.948)					A80n29.B91n29 [GMC11_RS05650 (upstream=2) (product=pyridoxamine 5'-phosphate oxidase family protein)] ; A1n1074.B29n138 [GMC11_RS05655 (upstream=1) (product=ABC transporter ATP-binding protein)]	A26n157.B27n144 [GMC11_RS05665 (downstream=1) (product=MATE family efflux transporter)]		bait5_SHP/RovS	21.739	2.97e-16	99	95	Rgg	Rgg-like	R8n144	Rgg-like Ssali_1
108	Streptococcus salivarius	BIOML-A14	GCF_009717255.1	NZ_WMYF01000005	GMC63_RS05185	60230	61063	+	WP_049553603.1	90.4	93		n=1:(d=92,15aa,MIIEKINQLLCHDDG,NZ_WMYF01000005,60091,60138,-,confp=0.948)					A80n29.B91n29 [GMC63_RS05175 (upstream=2) (product=pyridoxamine 5'-phosphate oxidase family protein)] ; A1n1074.B29n138 [GMC63_RS05180 (upstream=1) (product=ABC transporter ATP-binding protein)]	A26n157.B27n144 [GMC63_RS05190 (downstream=1) (product=MATE family efflux transporter)]		bait5_SHP/RovS	21.739	2.97e-16	99	95	Rgg	Rgg-like	R8n144	Rgg-like Ssali_1
109	Streptococcus salivarius	O2-3	GCF_023110475.1	NZ_JALDWC010000031	M1G15_RS09830	6933	7766	+	WP_037602174.1	91.3	93		n=1:(d=92,15aa,MIIEKINQLLYHNDG,NZ_JALDWC010000031,6794,6841,-,confp=0.971)				A35n113.B37n113 [M1G15_RS09820 (upstream=2) (product=nucleobase:cation symporter-2 family protein)]	A1n1074.B29n138 [M1G15_RS09825 (upstream=1) (product=ABC transporter ATP-binding protein)]	A26n157.B27n144 [M1G15_RS09835 (downstream=1) (product=MATE family efflux transporter)]		bait5_SHP/RovS	21.739	7.78e-16	99	95	Rgg	Rgg-like	R8n144	Rgg-like Ssali_1
110	Streptococcus salivarius	YU10	GCF_000714455.1	NZ_JJMS01000001	DL08_RS00515	148789	149622	-	WP_037602174.1	91.3	93		n=1:(d=92,15aa,MIIEKINQLLYHNDG,NZ_JJMS01000001,149714,149761,+,confp=0.971)				A35n113.B37n113 [DL08_RS00525 (upstream=2) (product=nucleobase:cation symporter-2 family protein)]	A1n1074.B29n138 [DL08_RS00520 (upstream=1) (product=ABC transporter ATP-binding protein)]	A26n157.B27n144 [DL08_RS00510 (downstream=1) (product=MATE family efflux transporter)]		bait5_SHP/RovS	21.739	7.78e-16	99	95	Rgg	Rgg-like	R8n144	Rgg-like Ssali_1
111	Streptococcus salivarius	NU10	GCF_000714445.1	NZ_JJMT01000015	DL07_RS06015	30657	31490	+	WP_037602174.1	91.3	93		n=1:(d=92,15aa,MIIEKINQLLYHNDG,NZ_JJMT01000015,30518,30565,-,confp=0.971)				A35n113.B37n113 [DL07_RS06005 (upstream=2) (product=nucleobase:cation symporter-2 family protein)]	A1n1074.B29n138 [DL07_RS06010 (upstream=1) (product=ABC transporter ATP-binding protein)]	A26n157.B27n144 [DL07_RS06020 (downstream=1) (product=MATE family efflux transporter)]		bait5_SHP/RovS	21.739	7.78e-16	99	95	Rgg	Rgg-like	R8n144	Rgg-like Ssali_1
112	Streptococcus salivarius	DB-B5	GCF_013822985.1	NZ_CP054153	HRE60_RS06070	1270055	1270888	+	WP_181670443.1	88.1	93		n=1:(d=92,15aa,MIIEKINQLQCHNDG,NZ_CP054153,1269916,1269963,-,confp=0.956)					A80n29.B91n29 [HRE60_RS06060 (upstream=2) (product=pyridoxamine 5'-phosphate oxidase family protein)] ; A1n1074.B29n138 [HRE60_RS06065 (upstream=1) (product=ABC transporter ATP-binding protein)]	A26n157.B27n144 [HRE60_RS06075 (downstream=1) (product=MATE family efflux transporter)]		bait5_SHP/RovS	21.739	8.82e-16	99	95	Rgg	Rgg-like	R8n144	Rgg-like Ssali_1
113	Streptococcus salivarius	CCHSS3	GCF_000253335.1	NC_015760	SALIVB_RS03730	853535	854368	-	WP_013990389.1	88.2	92							A1n1074.B29n138 [SALIVB_RS03735 (upstream=1) (product=ABC transporter ATP-binding protein)] ; A80n29.B91n29 [SALIVB_RS03740 (upstream=2) (product=pyridoxamine 5'-phosphate oxidase family protein)]	A26n157.B27n144 [SALIVB_RS03725 (downstream=1) (product=MATE family efflux transporter)]		bait5_SHP/RovS	20.652	4.05e-14	99	95	Rgg	Rgg-like	R8n144	Rgg-like Ssali_1
114	Streptococcus salivarius	ICDC1	GCF_009738205.1	NZ_CP018186	BSR14_RS03545	815800	816633	-	WP_045772318.1	84.9	92		n=1:(d=93,13aa,MIIEKNKSVAVSQ,NZ_CP018186,816726,816767,+,confp=0.995)					A99n12.B164n5 [BSR14_RS10430 (upstream=1) (product=ABC transporter transmembrane domain-containing protein)] ; A23n182.B157n5 [BSR14_RS10435 (upstream=2) (product=ATP-binding cassette domain-containing protein)] ; A80n29.B91n29 [BSR14_RS03555 (upstream=3) (product=pyridoxamine 5'-phosphate oxidase family protein)]	A26n157.B27n144 [BSR14_RS03540 (downstream=1) (product=MATE family efflux transporter)]		bait5_SHP/RovS	21.377	6.59e-15	99	95	Rgg	Rgg-like	R8n144	Rgg-like Ssali_1
115	Streptococcus salivarius	ICDC3	GCF_009738245.1	NZ_CP018189	BSR20_RS03545	815799	816632	-	WP_045772318.1	84.9	92		n=1:(d=93,13aa,MIIEKNKSVAVSQ,NZ_CP018189,816725,816766,+,confp=0.995)					A99n12.B164n5 [BSR20_RS10440 (upstream=1) (product=ABC transporter transmembrane domain-containing protein)] ; A23n182.B157n5 [BSR20_RS10445 (upstream=2) (product=ATP-binding cassette domain-containing protein)] ; A80n29.B91n29 [BSR20_RS03555 (upstream=3) (product=pyridoxamine 5'-phosphate oxidase family protein)]	A26n157.B27n144 [BSR20_RS03540 (downstream=1) (product=MATE family efflux transporter)]		bait5_SHP/RovS	21.377	6.59e-15	99	95	Rgg	Rgg-like	R8n144	Rgg-like Ssali_1
116	Streptococcus salivarius	P468303	GCF_018531105.1	NZ_JAHDJN010000005	KJW51_RS03125	132299	133132	-	WP_045772318.1	84.9	92		n=2:(d=93,13aa,MIIEKNKSVAVSQ,NZ_JAHDJN010000005,133225,133266,+,confp=0.990);(d=131,59aa,MMVKFIKLLPKKEMLLYIIFALLYSCQGIVIPVIIQMAGHLDSGNSQDLIVFTFSGISL,NZ_JAHDJN010000005,133263,133442,+,confp=0.960)						A26n157.B27n144 [KJW51_RS03120 (downstream=1) (product=MATE family efflux transporter)]		bait5_SHP/RovS	21.377	6.59e-15	99	95	Rgg	Rgg-like	R8n144	Rgg-like Ssali_1
117	Streptococcus salivarius	KB005	GCF_000963335.1	NZ_JYOX01000016	TZ98_RS08605	123524	124357	-	WP_045772318.1	84.9	92		n=1:(d=93,13aa,MIIEKNKSVAVSQ,NZ_JYOX01000016,124450,124491,+,confp=0.995)					A99n12.B164n5 [TZ98_RS11520 (upstream=1) (product=ABC transporter transmembrane domain-containing protein)] ; A23n182.B157n5 [TZ98_RS11525 (upstream=2) (product=ATP-binding cassette domain-containing protein)] ; A80n29.B91n29 [TZ98_RS08615 (upstream=3) (product=pyridoxamine 5'-phosphate oxidase family protein)]	A26n157.B27n144 [TZ98_RS08600 (downstream=1) (product=MATE family efflux transporter)]		bait5_SHP/RovS	21.377	6.59e-15	99	95	Rgg	Rgg-like	R8n144	Rgg-like Ssali_1
118	Streptococcus salivarius	clinical strain from anonymous patient at Besancon hospital	GCF_902850285.1	NZ_LR793259	HV380_RS03635	840307	841140	-	WP_045772318.1	84.9	92		n=1:(d=93,13aa,MIIEKNKSVAVSQ,NZ_LR793259,841233,841274,+,confp=0.995)				A35n113.B37n113 [HV380_RS03645 (upstream=3) (product=nucleobase:cation symporter-2 family protein)]	A99n12.B164n5 [HV380_RS10585 (upstream=1) (product=ABC transporter transmembrane domain-containing protein)] ; A23n182.B157n5 [HV380_RS10590 (upstream=2) (product=ATP-binding cassette domain-containing protein)]	A26n157.B27n144 [HV380_RS03630 (downstream=1) (product=MATE family efflux transporter)]		bait5_SHP/RovS	21.377	6.59e-15	99	95	Rgg	Rgg-like	R8n144	Rgg-like Ssali_1
119	Streptococcus salivarius	bf_0095	GCF_004166915.1	NZ_RCYT01000008	EAI94_RS07775	94323	95156	-	WP_129852351.1	89.5	92		n=1:(d=92,18aa,MIIEKINQLLFHNDGYIY,NZ_RCYT01000008,95248,95304,+,confp=0.968)				A35n113.B37n113 [EAI94_RS07785 (upstream=2) (product=nucleobase:cation symporter-2 family protein)]	A1n1074.B29n138 [EAI94_RS07780 (upstream=1) (product=ABC transporter ATP-binding protein)]	A26n157.B27n144 [EAI94_RS07770 (downstream=1) (product=MATE family efflux transporter)]		bait5_SHP/RovS	22.101	1.69e-17	99	95	Rgg	Rgg-like	R8n144	Rgg-like Ssali_1
120	Streptococcus salivarius	BIOML-A10	GCF_009717325.1	NZ_WMYI01000006	GMC47_RS07365	164192	165025	-	WP_129852351.1	89.5	92		n=1:(d=92,18aa,MIIEKINQLLFHNDGYIY,NZ_WMYI01000006,165117,165173,+,confp=0.968)				A35n113.B37n113 [GMC47_RS07375 (upstream=2) (product=nucleobase:cation symporter-2 family protein)]	A1n1074.B29n138 [GMC47_RS07370 (upstream=1) (product=ABC transporter ATP-binding protein)]	A26n157.B27n144 [GMC47_RS07360 (downstream=1) (product=MATE family efflux transporter)]		bait5_SHP/RovS	22.101	1.69e-17	99	95	Rgg	Rgg-like	R8n144	Rgg-like Ssali_1
121	Streptococcus salivarius	BIOML-A7	GCF_009717375.1	NZ_WMYL01000008	GMC21_RS08040	94323	95156	-	WP_129852351.1	89.5	92		n=1:(d=92,18aa,MIIEKINQLLFHNDGYIY,NZ_WMYL01000008,95248,95304,+,confp=0.968)				A35n113.B37n113 [GMC21_RS08050 (upstream=2) (product=nucleobase:cation symporter-2 family protein)]	A1n1074.B29n138 [GMC21_RS08045 (upstream=1) (product=ABC transporter ATP-binding protein)]	A26n157.B27n144 [GMC21_RS08035 (downstream=1) (product=MATE family efflux transporter)]		bait5_SHP/RovS	22.101	1.69e-17	99	95	Rgg	Rgg-like	R8n144	Rgg-like Ssali_1
122	Streptococcus salivarius	AF11-2H	GCF_027685905.1	NZ_JAQCTQ010000002	PGY86_RS02045	140895	141728	-	WP_270616819.1	89.8	93		n=1:(d=92,13aa,MIIEKNKSVAVSQ,NZ_JAQCTQ010000002,141820,141861,+,confp=0.994)				A35n113.B37n113 [PGY86_RS02055 (upstream=2) (product=nucleobase:cation symporter-2 family protein)]	A1n1074.B29n138 [PGY86_RS02050 (upstream=1) (product=ABC transporter ATP-binding protein)]	A26n157.B27n144 [PGY86_RS02040 (downstream=1) (product=MATE family efflux transporter)]		bait5_SHP/RovS	21.739	5.91e-17	99	95	Rgg	Rgg-like	R8n144	Rgg-like Ssali_1
123	Streptococcus salivarius	BIOML-A9	GCF_009717335.1	NZ_WMYJ01000012	GMC68_RS07145	29283	30116	+	WP_155124158.1	94.8	91		n=1:(d=92,15aa,MIIEKINQLLYHNDG,NZ_WMYJ01000012,29144,29191,-,confp=0.970)				A35n113.B37n113 [GMC68_RS07135 (upstream=2) (product=nucleobase:cation symporter-2 family protein)]	A1n1074.B29n138 [GMC68_RS07140 (upstream=1) (product=ABC transporter ATP-binding protein)]	A26n157.B27n144 [GMC68_RS07150 (downstream=1) (product=MATE family efflux transporter)]		bait5_SHP/RovS	21.591	1.48e-13	95	91	Rgg	Rgg-like	R8n144	Rgg-like Ssali_1
124	Streptococcus salivarius	BIOML-A6	GCF_009717395.1	NZ_WMYM01000013	GMC48_RS07310	29283	30116	+	WP_155124158.1	94.8	91		n=1:(d=92,15aa,MIIEKINQLLYHNDG,NZ_WMYM01000013,29144,29191,-,confp=0.970)				A35n113.B37n113 [GMC48_RS07300 (upstream=2) (product=nucleobase:cation symporter-2 family protein)]	A1n1074.B29n138 [GMC48_RS07305 (upstream=1) (product=ABC transporter ATP-binding protein)]	A26n157.B27n144 [GMC48_RS07315 (downstream=1) (product=MATE family efflux transporter)]		bait5_SHP/RovS	21.591	1.48e-13	95	91	Rgg	Rgg-like	R8n144	Rgg-like Ssali_1
125	Streptococcus salivarius	MGYG-HGUT-00113	GCF_902363415.1	NZ_CABIZY010000001	FY240_RS00770	160339	161172	+	WP_145517273.1	93.7	91						A35n113.B37n113 [FY240_RS00760 (upstream=2) (product=nucleobase:cation symporter-2 family protein)]	A1n1074.B29n138 [FY240_RS00765 (upstream=1) (product=ABC transporter ATP-binding protein)]	A26n157.B27n144 [FY240_RS00775 (downstream=1) (product=MATE family efflux transporter)]		bait5_SHP/RovS	21.591	1.18e-13	95	91	Rgg	Rgg-like	R8n144	Rgg-like Ssali_1
126	Streptococcus salivarius	DE0578	GCF_007665725.1	NZ_VDNV01000007	FSV44_RS09280	109339	110172	-	WP_145517273.1	93.7	91		n=1:(d=92,15aa,MIIEKINQLLFHNDG,NZ_VDNV01000007,110264,110311,+,confp=0.964)					A1n1074.B29n138 [FSV44_RS09285 (upstream=1) (product=ABC transporter ATP-binding protein)] ; A80n29.B91n29 [FSV44_RS09290 (upstream=2) (product=pyridoxamine 5'-phosphate oxidase family protein)]	A26n157.B27n144 [FSV44_RS09275 (downstream=1) (product=MATE family efflux transporter)]		bait5_SHP/RovS	21.591	1.18e-13	95	91	Rgg	Rgg-like	R8n144	Rgg-like Ssali_1
127	Streptococcus salivarius	D55t1_190419_H11	GCF_015559905.1	NZ_JADMQU010000005	I2G64_RS03990	85212	86045	-	WP_073689531.1	93	91		n=1:(d=92,13aa,MIIEKNKSVAVSQ,NZ_JADMQU010000005,86137,86178,+,confp=0.994)				A35n113.B37n113 [I2G64_RS04000 (upstream=2) (product=nucleobase:cation symporter-2 family protein)]	A1n1074.B29n138 [I2G64_RS03995 (upstream=1) (product=ABC transporter ATP-binding protein)]	A26n157.B27n144 [I2G64_RS03985 (downstream=1) (product=MATE family efflux transporter)]		bait5_SHP/RovS	20.833	6.19e-13	95	91	Rgg	Rgg-like	R8n144	Rgg-like Ssali_1
128	Streptococcus salivarius	84-12 S20	GCF_001906975.1	NZ_LXIN01000039	A7E65_RS03175	11874	12707	+	WP_073689531.1	93	91		n=1:(d=92,13aa,MIIEKNKSVAVSQ,NZ_LXIN01000039,11741,11782,-,confp=0.994)				A35n113.B37n113 [A7E65_RS03165 (upstream=2) (product=nucleobase:cation symporter-2 family protein)]	A1n1074.B29n138 [A7E65_RS03170 (upstream=1) (product=ABC transporter ATP-binding protein)]	A26n157.B27n144 [A7E65_RS03180 (downstream=1) (product=MATE family efflux transporter)]		bait5_SHP/RovS	20.833	6.19e-13	95	91	Rgg	Rgg-like	R8n144	Rgg-like Ssali_1
129	Streptococcus salivarius	HS0302	GCF_003231475.1	NZ_NSIW01000019	CKU37_RS10645	298820	299653	+	WP_073689531.1	93	91		n=1:(d=92,13aa,MIIEKNKSVAVSQ,NZ_NSIW01000019,298687,298728,-,confp=0.994)				A35n113.B37n113 [CKU37_RS10635 (upstream=2) (product=nucleobase:cation symporter-2 family protein)]	A1n1074.B29n138 [CKU37_RS10640 (upstream=1) (product=ABC transporter ATP-binding protein)]	A26n157.B27n144 [CKU37_RS10650 (downstream=1) (product=MATE family efflux transporter)]		bait5_SHP/RovS	20.833	6.19e-13	95	91	Rgg	Rgg-like	R8n144	Rgg-like Ssali_1
130	Streptococcus salivarius	AGIRA0003	GCF_019391315.1	NZ_JAHCVC010000016	KJE23_RS06390	29405	30238	+	WP_219577106.1	91.7	90		n=1:(d=93,12aa,MIIEKNKSVAIS,NZ_JAHCVC010000016,29274,29312,-,confp=0.999)				A35n113.B37n113 [KJE23_RS06380 (upstream=2) (product=nucleobase:cation symporter-2 family protein)]	A1n1074.B29n138 [KJE23_RS06385 (upstream=1) (product=ABC transporter ATP-binding protein)]	A26n157.B27n144 [KJE23_RS06395 (downstream=1) (product=MATE family efflux transporter)]		bait5_SHP/RovS	21.377	9.59e-14	99	95	Rgg	Rgg-like	R8n144	Rgg-like Ssali_1
131	Streptococcus salivarius	MSK.15.125	GCF_020538165.1	NZ_JAJBNV010000003	LIP44_RS02600	40457	41290	+	WP_226972766.1	92.8	92		n=1:(d=92,13aa,MIIEKNKSVAVLQ,NZ_JAJBNV010000003,40324,40365,-,confp=0.994)				A35n113.B37n113 [LIP44_RS02590 (upstream=2) (product=nucleobase:cation symporter-2 family protein)]	A1n1074.B29n138 [LIP44_RS02595 (upstream=1) (product=ABC transporter ATP-binding protein)]	A26n157.B27n144 [LIP44_RS02605 (downstream=1) (product=MATE family efflux transporter)]		bait5_SHP/RovS	22.348	3.08e-14	95	91	Rgg	Rgg-like	R8n144	Rgg-like Ssali_1
132	Streptococcus salivarius	140_SSAL	GCF_001070595.1	NZ_JVSQ01000159	ADG48_RS09910	34180	35013	+	WP_049546130.1	89.1	93		n=1:(d=93,27aa,MIIEKNKSVAVSLLKSSNLCGGGCLNL,NZ_JVSQ01000159,34004,34087,-,confp=0.974)					A1n1074.B29n138 [ADG48_RS09900 (upstream=2) (product=ABC transporter ATP-binding protein)] ; A2n542.B59n53 [ADG48_RS09905 (upstream=1) (product=radical SAM protein)]	A26n157.B27n144 [ADG48_RS09915 (downstream=1) (product=MATE family efflux transporter)]		bait5_SHP/RovS	21.377	3.35e-14	99	95	Rgg	Rgg-like	R8n144	Rgg-like Ssali_1
133	Streptococcus salivarius	DFI.1.41	GCF_020562065.1	NZ_JAJCOM010000022	LI193_RS08365	22848	23681	+	WP_227039585.1	88	92		n=1:(d=93,12aa,MIIEKNKSVAIS,NZ_JAJCOM010000022,22717,22755,-,confp=0.999)				A35n113.B37n113 [LI193_RS08355 (upstream=2) (product=nucleobase:cation symporter-2 family protein)]	A1n1074.B29n138 [LI193_RS08360 (upstream=1) (product=ABC transporter ATP-binding protein)]	A26n157.B27n144 [LI193_RS08370 (downstream=1) (product=MATE family efflux transporter)]		bait5_SHP/RovS	21.377	4.09e-14	99	95	Rgg	Rgg-like	R8n144	Rgg-like Ssali_1
134	Streptococcus salivarius	DFI.1.40	GCF_020562075.1	NZ_JAJCON010000023	LI202_RS08600	10452	11285	-	WP_227039585.1	88	92		n=1:(d=93,12aa,MIIEKNKSVAIS,NZ_JAJCON010000023,11378,11416,+,confp=0.999)				A35n113.B37n113 [LI202_RS08610 (upstream=2) (product=nucleobase:cation symporter-2 family protein)]	A1n1074.B29n138 [LI202_RS08605 (upstream=1) (product=ABC transporter ATP-binding protein)]	A26n157.B27n144 [LI202_RS08595 (downstream=1) (product=MATE family efflux transporter)]		bait5_SHP/RovS	21.377	4.09e-14	99	95	Rgg	Rgg-like	R8n144	Rgg-like Ssali_1
135	Streptococcus salivarius	1001283B150209_150212_H2	GCF_015547085.1	NZ_JADMUM010000110	I1K58_RS03820	15869	16702	+	WP_073686876.1	88.5	93		n=1:(d=92,13aa,MIIEKNKSVAVSQ,NZ_JADMUM010000110,15736,15777,-,confp=0.995)				A35n113.B37n113 [I1K58_RS03810 (upstream=2) (product=nucleobase:cation symporter-2 family protein)]	A1n1074.B29n138 [I1K58_RS03815 (upstream=1) (product=ABC transporter ATP-binding protein)]	A26n157.B27n144 [I1K58_RS03825 (downstream=1) (product=MATE family efflux transporter)]		bait5_SHP/RovS	21.739	4.58e-16	99	95	Rgg	Rgg-like	R8n144	Rgg-like Ssali_1
136	Streptococcus salivarius	E32	GCF_020404345.1	NZ_JAIZBY010000002	LFX12_RS02725	183271	184104	+	WP_073686876.1	88.5	93		n=1:(d=92,13aa,MIIEKNKSVAVSQ,NZ_JAIZBY010000002,183138,183179,-,confp=0.996)				A35n113.B37n113 [LFX12_RS02715 (upstream=2) (product=nucleobase:cation symporter-2 family protein)]	A1n1074.B29n138 [LFX12_RS02720 (upstream=1) (product=ABC transporter ATP-binding protein)]	A26n157.B27n144 [LFX12_RS02730 (downstream=1) (product=MATE family efflux transporter)]		bait5_SHP/RovS	21.739	4.58e-16	99	95	Rgg	Rgg-like	R8n144	Rgg-like Ssali_1
137	Streptococcus salivarius	E31	GCF_020404185.1	NZ_JAIZBZ010000008	LFX11_RS07250	76689	77522	-	WP_073686876.1	88.5	93		n=1:(d=92,13aa,MIIEKNKSVAVSQ,NZ_JAIZBZ010000008,77614,77655,+,confp=0.996)				A35n113.B37n113 [LFX11_RS07260 (upstream=2) (product=nucleobase:cation symporter-2 family protein)]	A1n1074.B29n138 [LFX11_RS07255 (upstream=1) (product=ABC transporter ATP-binding protein)]	A26n157.B27n144 [LFX11_RS07245 (downstream=1) (product=MATE family efflux transporter)]		bait5_SHP/RovS	21.739	4.58e-16	99	95	Rgg	Rgg-like	R8n144	Rgg-like Ssali_1
138	Streptococcus salivarius	1001283st1_H4_1001283B150209_150212	GCF_028325665.1	NZ_JAQMJM010000010	PNU86_RS09450	34743	35576	+	WP_073686876.1	88.5	93		n=1:(d=92,13aa,MIIEKNKSVAVSQ,NZ_JAQMJM010000010,34610,34651,-,confp=0.995)				A35n113.B37n113 [PNU86_RS09440 (upstream=2) (product=nucleobase:cation symporter-2 family protein)]	A1n1074.B29n138 [PNU86_RS09445 (upstream=1) (product=ABC transporter ATP-binding protein)]	A26n157.B27n144 [PNU86_RS09455 (downstream=1) (product=MATE family efflux transporter)]		bait5_SHP/RovS	21.739	4.58e-16	99	95	Rgg	Rgg-like	R8n144	Rgg-like Ssali_1
139	Streptococcus salivarius	1001283st1_F4_1001283B150210_160208	GCF_028325485.1	NZ_JAQMJN010000009	PNU82_RS09260	34743	35576	+	WP_073686876.1	88.5	93		n=1:(d=92,13aa,MIIEKNKSVAVSQ,NZ_JAQMJN010000009,34610,34651,-,confp=0.995)				A35n113.B37n113 [PNU82_RS09250 (upstream=2) (product=nucleobase:cation symporter-2 family protein)]	A1n1074.B29n138 [PNU82_RS09255 (upstream=1) (product=ABC transporter ATP-binding protein)]	A26n157.B27n144 [PNU82_RS09265 (downstream=1) (product=MATE family efflux transporter)]		bait5_SHP/RovS	21.739	4.58e-16	99	95	Rgg	Rgg-like	R8n144	Rgg-like Ssali_1
140	Streptococcus salivarius	1001283st1_B9_1001283B150217_161031	GCF_028325775.1	NZ_JAQMJO010000010	PNU22_RS09445	34743	35576	+	WP_073686876.1	88.5	93		n=1:(d=92,13aa,MIIEKNKSVAVSQ,NZ_JAQMJO010000010,34610,34651,-,confp=0.995)				A35n113.B37n113 [PNU22_RS09435 (upstream=2) (product=nucleobase:cation symporter-2 family protein)]	A1n1074.B29n138 [PNU22_RS09440 (upstream=1) (product=ABC transporter ATP-binding protein)]	A26n157.B27n144 [PNU22_RS09450 (downstream=1) (product=MATE family efflux transporter)]		bait5_SHP/RovS	21.739	4.58e-16	99	95	Rgg	Rgg-like	R8n144	Rgg-like Ssali_1
141	Streptococcus salivarius	1001216st2_H6_1001216I_160404	GCF_028325885.1	NZ_JAQMJR010000017	PNU47_RS09615	3437	4270	-	WP_073686876.1	88.5	93		n=1:(d=92,13aa,MIIEKNKSVAVSQ,NZ_JAQMJR010000017,4362,4403,+,confp=0.995)				A35n113.B37n113 [PNU47_RS09625 (upstream=2) (product=nucleobase:cation symporter-2 family protein)]	A1n1074.B29n138 [PNU47_RS09620 (upstream=1) (product=ABC transporter ATP-binding protein)]	A26n157.B27n144 [PNU47_RS09610 (downstream=1) (product=MATE family efflux transporter)]		bait5_SHP/RovS	21.739	4.58e-16	99	95	Rgg	Rgg-like	R8n144	Rgg-like Ssali_1
142	Streptococcus salivarius	1001216st2_A8_1001216I_160404	GCF_028325745.1	NZ_JAQMJS010000023	PNU50_RS10690	10028	10861	+	WP_073686876.1	88.5	93		n=1:(d=92,13aa,MIIEKNKSVAVSQ,NZ_JAQMJS010000023,9895,9936,-,confp=0.995)				A35n113.B37n113 [PNU50_RS10680 (upstream=2) (product=nucleobase:cation symporter-2 family protein)]	A1n1074.B29n138 [PNU50_RS10685 (upstream=1) (product=ABC transporter ATP-binding protein)]	A26n157.B27n144 [PNU50_RS10695 (downstream=1) (product=MATE family efflux transporter)]		bait5_SHP/RovS	21.739	4.58e-16	99	95	Rgg	Rgg-like	R8n144	Rgg-like Ssali_1
143	Streptococcus salivarius	37-08 S12	GCF_001906965.1	NZ_LXII01000074	A7D10_RS06665	18205	19038	+	WP_073686876.1	88.5	93		n=1:(d=92,13aa,MIIEKNKSVAVSQ,NZ_LXII01000074,18072,18113,-,confp=0.994)				A35n113.B37n113 [A7D10_RS06655 (upstream=2) (product=nucleobase:cation symporter-2 family protein)]	A1n1074.B29n138 [A7D10_RS06660 (upstream=1) (product=ABC transporter ATP-binding protein)]	A26n157.B27n144 [A7D10_RS06670 (downstream=1) (product=MATE family efflux transporter)]		bait5_SHP/RovS	21.739	4.58e-16	99	95	Rgg	Rgg-like	R8n144	Rgg-like Ssali_1
144	Streptococcus salivarius	AM03-15X	GCF_027663635.1	NZ_JAQDHN010000005	PGQ82_RS05760	111570	112403	-	WP_270282432.1	88.7	93		n=1:(d=92,15aa,MIIEKINQLLYHNDG,NZ_JAQDHN010000005,112495,112542,+,confp=0.970)				A35n113.B37n113 [PGQ82_RS05770 (upstream=2) (product=nucleobase:cation symporter-2 family protein)]	A1n1074.B29n138 [PGQ82_RS05765 (upstream=1) (product=ABC transporter ATP-binding protein)]	A26n157.B27n144 [PGQ82_RS05755 (downstream=1) (product=MATE family efflux transporter)]		bait5_SHP/RovS	21.739	5.89e-16	99	95	Rgg	Rgg-like	R8n144	Rgg-like Ssali_1
145	Streptococcus salivarius	37-08 S12	GCF_001906965.1	NZ_LXII01000103	A7D10_RS08195	13469	14332	-	WP_073686979.1	111.2	98					n=2:(d=223,60aa,MMTYDEVMEAIEKGFIKGDKISIVRRNGKIHDYVLPGEKVEPGEIVTEEDLKAVLEELRD,NZ_LXII01000103,13064,13246,+,confp=1.000);(d=193,8aa,MKEFLFQK,NZ_LXII01000103,13250,13276,+,confp=0.042)		A1n1074.B40n110 [A7D10_RS08200 (upstream=1) (product=ABC transporter ATP-binding protein)]		A19n195.B148n6 [A7D10_RS08180 (downstream=5) (product=NUDIX hydrolase)] ; A136n6.B149n6 [A7D10_RS08185 (downstream=4) (product=ASCH domain-containing protein)] ; A105n12.B109n12 [A7D10_RS11765 (downstream=3) (product=hypothetical protein)] ; A129n7.B139n7 [A7D10_RS08190 (downstream=2) (product=Paratox)] ; A62n39.B71n39 [A7D10_RS11950 (downstream=1) (product=DUF5966 family protein)]	bait5_SHP/RovS	28.125	3.08e-17	66	65	Rgg	Rgg-like	R16n40	Rgg-like gp_sali_1
146	Streptococcus salivarius	BIOML-A20	GCF_009717145.1	NZ_WMXZ01000009	GMC70_RS06675	12558	13421	-	WP_073686979.1	111.2	98					n=2:(d=223,60aa,MMTYDEVMEAIEKGFIKGDKISIVRRNGKIHDYVLPGEKVEPGEIVTEEDLKAVLEELRD,NZ_WMXZ01000009,12153,12335,+,confp=1.000);(d=193,8aa,MKEFLFQK,NZ_WMXZ01000009,12339,12365,+,confp=0.042)	A331n1.B403n1 [GMC70_RS06685 (upstream=2) (product=hypothetical protein)]	A1n1074.B40n110 [GMC70_RS06680 (upstream=1) (product=ABC transporter ATP-binding protein)]		A19n195.B148n6 [GMC70_RS06655 (downstream=5) (product=NUDIX hydrolase)] ; A136n6.B149n6 [GMC70_RS06660 (downstream=4) (product=ASCH domain-containing protein)] ; A105n12.B109n12 [GMC70_RS06665 (downstream=3) (product=hypothetical protein)] ; A129n7.B139n7 [GMC70_RS06670 (downstream=2) (product=Paratox)] ; A62n39.B71n39 [GMC70_RS11500 (downstream=1) (product=DUF5966 family protein)]	bait5_SHP/RovS	28.125	3.08e-17	66	65	Rgg	Rgg-like	R16n40	Rgg-like gp_sali_1
147	Streptococcus salivarius	S52	GCF_023109245.1	NZ_JALDUD010000010	M1G10_RS09645	27065	27928	+	WP_247925108.1	107.8	97		n=2:(d=150,9aa,VLVASNFIS,NZ_JALDUD010000010,26886,26915,-,confp=0.019);(d=80,27aa,MVIQEIVKHDMEQDIIEFNNLVCGAGC,NZ_JALDUD010000010,26902,26985,-,confp=0.999)					A1n1074.B40n110 [M1G10_RS09635 (upstream=2) (product=ABC transporter ATP-binding protein)] ; A2n542.B59n53 [M1G10_RS09640 (upstream=1) (product=radical SAM protein)]	A49n64.B313n1 [M1G10_RS09655 (downstream=2) (product=type II toxin-antitoxin system RelE/ParE family toxin)] ; A40n102.B436n1 [M1G10_RS09660 (downstream=3) (product=helix-turn-helix transcriptional regulator)]	A90n14.B102n14 [M1G10_RS09650 (downstream=1) (product=DUF5966 family protein)] ; A258n1.B370n1 [M1G10_RS09665 (downstream=4) (product=oxidoreductase)] ; A366n1.B362n1 [M1G10_RS09670 (downstream=5) (product=ABC transporter permease)]	bait5_SHP/RovS	28.646	8.07e-18	66	65	Rgg	Rgg-like	R16n40	Rgg-like gp_sali_1
148	Streptococcus thermophilus	LMG 18311	GCF_000011825.1	NC_006448	STU_RS16410	1331070	1331933	-	WP_011226357.1	111.3	98		n=2:(d=80,27aa,MVIQEIVEHDMEQDIIEFNNLVCGAGC,NC_006448,1332013,1332096,+,confp=1.000);(d=150,9aa,VLVASNFIS,NC_006448,1332083,1332112,+,confp=0.018)			n=1:(d=193,8aa,MKEFLFQK,NC_006448,1330851,1330877,+,confp=0.042)		A2n542.B59n53 [STU_RS16415 (upstream=1) (product=radical SAM protein)] ; A1n1074.B40n110 [STU_RS16420 (upstream=2) (product=ABC transporter ATP-binding protein)]	A72n32.B85n32 [STU_RS20245 (downstream=5) (product=GyrI-like domain-containing protein)] ; A78n29.B92n29 [STU_RS16395 (downstream=4) (product=hypothetical protein)]	A74n32.B83n32 [STU_RS16400 (downstream=3) (product=type IV toxin-antitoxin system AbiEi family antitoxin domain-containing protein)] ; A73n32.B84n32 [STU_RS16405 (downstream=2) (product=nucleotidyl transferase AbiEii/AbiGii toxin family protein)] ; A62n39.B71n39 [STU_RS20700 (downstream=1) (product=DUF5966 family protein)]	bait5_SHP/RovS	28.125	2.77e-17	66	65	Rgg	Rgg-like	R16n40	Rgg-like gp_sali_1
149	Streptococcus thermophilus	CNRZ1066	GCF_000011845.1	NC_006449	STR_RS07070	1338715	1339578	-	WP_011226357.1	111.3	98		n=2:(d=80,27aa,MVIQEIVEHDMEQDIIEFNNLVCGAGC,NC_006449,1339658,1339741,+,confp=1.000);(d=150,9aa,VLVASNFIS,NC_006449,1339728,1339757,+,confp=0.018)			n=1:(d=193,8aa,MKEFLFQK,NC_006449,1338496,1338522,+,confp=0.042)		A2n542.B59n53 [STR_RS07075 (upstream=1) (product=radical SAM protein)] ; A1n1074.B40n110 [STR_RS07080 (upstream=2) (product=ABC transporter ATP-binding protein)]	A72n32.B85n32 [STR_RS10860 (downstream=5) (product=GyrI-like domain-containing protein)] ; A78n29.B92n29 [STR_RS07055 (downstream=4) (product=hypothetical protein)]	A74n32.B83n32 [STR_RS07060 (downstream=3) (product=type IV toxin-antitoxin system AbiEi family antitoxin domain-containing protein)] ; A73n32.B84n32 [STR_RS07065 (downstream=2) (product=nucleotidyl transferase AbiEii/AbiGii toxin family protein)] ; A62n39.B71n39 [STR_RS11375 (downstream=1) (product=DUF5966 family protein)]	bait5_SHP/RovS	28.125	2.77e-17	66	65	Rgg	Rgg-like	R16n40	Rgg-like gp_sali_1
150	Streptococcus thermophilus	ena-SAMPLE-TAB-21-04-2023-10:41:54:788-33434	GCF_950101975.1	NZ_CATNMD010000003	Q2J80_RS03340	51636	52499	-	WP_011226357.1	111.3	98		n=2:(d=80,27aa,MVIQEIVEHDMEQDIIEFNNLVCGAGC,NZ_CATNMD010000003,52579,52662,+,confp=1.000);(d=150,9aa,VLVASNFIS,NZ_CATNMD010000003,52649,52678,+,confp=0.018)			n=1:(d=193,8aa,MKEFLFQK,NZ_CATNMD010000003,51417,51443,+,confp=0.042)		A2n542.B59n53 [Q2J80_RS03345 (upstream=1) (product=radical SAM protein)] ; A1n1074.B40n110 [Q2J80_RS03350 (upstream=2) (product=ABC transporter ATP-binding protein)]	A72n32.B85n32 [Q2J80_RS03315 (downstream=5) (product=GyrI-like domain-containing protein)] ; A78n29.B92n29 [Q2J80_RS03320 (downstream=4) (product=hypothetical protein)]	A74n32.B83n32 [Q2J80_RS03325 (downstream=3) (product=type IV toxin-antitoxin system AbiEi family antitoxin domain-containing protein)] ; A73n32.B84n32 [Q2J80_RS03330 (downstream=2) (product=nucleotidyl transferase AbiEii/AbiGii toxin family protein)] ; A62n39.B71n39 [Q2J80_RS03335 (downstream=1) (product=DUF5966 family protein)]	bait5_SHP/RovS	28.125	2.77e-17	66	65	Rgg	Rgg-like	R16n40	Rgg-like gp_sali_1
151	Streptococcus thermophilus	S9	GCF_001514435.1	NZ_CP013939	AVT04_RS07455	1389164	1390027	+	WP_011226357.1	111.3	98		n=2:(d=150,9aa,VLVASNFIS,NZ_CP013939,1388985,1389014,-,confp=0.018);(d=80,27aa,MVIQEIVEHDMEQDIIEFNNLVCGAGC,NZ_CP013939,1389001,1389084,-,confp=1.000)			n=1:(d=193,8aa,MKEFLFQK,NZ_CP013939,1390220,1390246,-,confp=0.042)	A66n38.B73n38 [AVT04_RS00005 (upstream=1390) (product=NUDIX domain-containing protein)]	A1n1074.B40n110 [AVT04_RS07445 (upstream=2) (product=ABC transporter ATP-binding protein)] ; A2n542.B59n53 [AVT04_RS07450 (upstream=1) (product=radical SAM protein)]	A72n32.B85n32 [AVT04_RS07475 (downstream=4) (product=GyrI-like domain-containing protein)]	A62n39.B71n39 [AVT04_RS11265 (downstream=1) (product=DUF5966 family protein)] ; A73n32.B84n32 [AVT04_RS07460 (downstream=2) (product=nucleotidyl transferase AbiEii/AbiGii toxin family protein)] ; A74n32.B83n32 [AVT04_RS07465 (downstream=3) (product=type IV toxin-antitoxin system AbiEi family antitoxin domain-containing protein)]	bait5_SHP/RovS	28.125	2.77e-17	66	65	Rgg	Rgg-like	R16n40	Rgg-like gp_sali_1
152	Streptococcus thermophilus	CS8	GCF_001685375.1	NZ_CP016439	BAY21_RS07295	1366474	1367337	+	WP_011226357.1	111.3	98		n=2:(d=150,9aa,VLVASNFIS,NZ_CP016439,1366295,1366324,-,confp=0.018);(d=80,27aa,MVIQEIVEHDMEQDIIEFNNLVCGAGC,NZ_CP016439,1366311,1366394,-,confp=1.000)			n=1:(d=193,8aa,MKEFLFQK,NZ_CP016439,1367530,1367556,-,confp=0.042)	A368n1.B293n1 [BAY21_RS00005 (upstream=1385) (product=4-alpha-glucanotransferase)]	A1n1074.B40n110 [BAY21_RS07285 (upstream=2) (product=ABC transporter ATP-binding protein)] ; A2n542.B59n53 [BAY21_RS07290 (upstream=1) (product=radical SAM protein)]	A78n29.B92n29 [BAY21_RS07310 (downstream=4) (product=hypothetical protein)] ; A72n32.B85n32 [BAY21_RS07315 (downstream=5) (product=GyrI-like domain-containing protein)]	A62n39.B71n39 [BAY21_RS11165 (downstream=1) (product=DUF5966 family protein)] ; A73n32.B84n32 [BAY21_RS07300 (downstream=2) (product=nucleotidyl transferase AbiEii/AbiGii toxin family protein)] ; A74n32.B83n32 [BAY21_RS07305 (downstream=3) (product=type IV toxin-antitoxin system AbiEi family antitoxin domain-containing protein)]	bait5_SHP/RovS	28.125	2.77e-17	66	65	Rgg	Rgg-like	R16n40	Rgg-like gp_sali_1
153	Streptococcus thermophilus	EPS	GCF_002846155.1	NZ_CP025400	CR922_RS02310	429531	430394	+	WP_011226357.1	111.3	98		n=2:(d=150,9aa,VLVASNFIS,NZ_CP025400,429352,429381,-,confp=0.018);(d=80,27aa,MVIQEIVEHDMEQDIIEFNNLVCGAGC,NZ_CP025400,429368,429451,-,confp=1.000)			n=1:(d=193,8aa,MKEFLFQK,NZ_CP025400,430587,430613,-,confp=0.042)		A1n1074.B40n110 [CR922_RS02300 (upstream=2) (product=ABC transporter ATP-binding protein)] ; A2n542.B59n53 [CR922_RS02305 (upstream=1) (product=radical SAM protein)]	A78n29.B92n29 [CR922_RS02325 (downstream=4) (product=hypothetical protein)] ; A72n32.B85n32 [CR922_RS02330 (downstream=5) (product=GyrI-like domain-containing protein)]	A62n39.B71n39 [CR922_RS10155 (downstream=1) (product=DUF5966 family protein)] ; A73n32.B84n32 [CR922_RS02315 (downstream=2) (product=nucleotidyl transferase AbiEii/AbiGii toxin family protein)] ; A74n32.B83n32 [CR922_RS02320 (downstream=3) (product=type IV toxin-antitoxin system AbiEi family antitoxin domain-containing protein)]	bait5_SHP/RovS	28.125	2.77e-17	66	65	Rgg	Rgg-like	R16n40	Rgg-like gp_sali_1
154	Streptococcus thermophilus	CNRZ1151	GCF_025739325.1	NZ_CP065483	STCNRZ1151_RS07005	1335445	1336308	-	WP_011226357.1	111.3	98		n=2:(d=80,27aa,MVIQEIVEHDMEQDIIEFNNLVCGAGC,NZ_CP065483,1336388,1336471,+,confp=1.000);(d=150,9aa,VLVASNFIS,NZ_CP065483,1336458,1336487,+,confp=0.018)			n=1:(d=193,8aa,MKEFLFQK,NZ_CP065483,1335226,1335252,+,confp=0.042)		A2n542.B59n53 [STCNRZ1151_RS07010 (upstream=1) (product=radical SAM protein)] ; A1n1074.B40n110 [STCNRZ1151_RS07015 (upstream=2) (product=ABC transporter ATP-binding protein)]	A72n32.B85n32 [STCNRZ1151_RS06980 (downstream=5) (product=GyrI-like domain-containing protein)] ; A78n29.B92n29 [STCNRZ1151_RS06985 (downstream=4) (product=hypothetical protein)]	A74n32.B83n32 [STCNRZ1151_RS06990 (downstream=3) (product=type IV toxin-antitoxin system AbiEi family antitoxin domain-containing protein)] ; A73n32.B84n32 [STCNRZ1151_RS06995 (downstream=2) (product=nucleotidyl transferase AbiEii/AbiGii toxin family protein)] ; A62n39.B71n39 [STCNRZ1151_RS07000 (downstream=1) (product=DUF5966 family protein)]	bait5_SHP/RovS	28.125	2.77e-17	66	65	Rgg	Rgg-like	R16n40	Rgg-like gp_sali_1
155	Streptococcus thermophilus	Brie28	GCF_019449915.1	NZ_JAHDUO010000018	StBrie28_RS06695	16537	17400	-	WP_011226357.1	111.3	98		n=2:(d=80,27aa,MVIQEIVEHDMEQDIIEFNNLVCGAGC,NZ_JAHDUO010000018,17480,17563,+,confp=1.000);(d=150,9aa,VLVASNFIS,NZ_JAHDUO010000018,17550,17579,+,confp=0.018)			n=1:(d=193,8aa,MKEFLFQK,NZ_JAHDUO010000018,16318,16344,+,confp=0.042)		A2n542.B59n53 [StBrie28_RS06700 (upstream=1) (product=radical SAM protein)] ; A1n1074.B40n110 [StBrie28_RS06705 (upstream=2) (product=ABC transporter ATP-binding protein)]	A72n32.B85n32 [StBrie28_RS06670 (downstream=5) (product=GyrI-like domain-containing protein)] ; A78n29.B92n29 [StBrie28_RS06675 (downstream=4) (product=hypothetical protein)]	A74n32.B83n32 [StBrie28_RS06680 (downstream=3) (product=type IV toxin-antitoxin system AbiEi family antitoxin domain-containing protein)] ; A73n32.B84n32 [StBrie28_RS06685 (downstream=2) (product=nucleotidyl transferase AbiEii/AbiGii toxin family protein)] ; A62n39.B71n39 [StBrie28_RS06690 (downstream=1) (product=DUF5966 family protein)]	bait5_SHP/RovS	28.125	2.77e-17	66	65	Rgg	Rgg-like	R16n40	Rgg-like gp_sali_1
156	Streptococcus thermophilus	8253 (205)	GCF_021229135.1	NZ_JAJQWR010000005	LUB16_RS03135	49712	50575	+	WP_011226357.1	111.3	98		n=2:(d=150,9aa,VLVASNFIS,NZ_JAJQWR010000005,49533,49562,-,confp=0.018);(d=80,27aa,MVIQEIVEHDMEQDIIEFNNLVCGAGC,NZ_JAJQWR010000005,49549,49632,-,confp=1.000)			n=1:(d=193,8aa,MKEFLFQK,NZ_JAJQWR010000005,50768,50794,-,confp=0.042)		A1n1074.B40n110 [LUB16_RS03125 (upstream=2) (product=ABC transporter ATP-binding protein)] ; A2n542.B59n53 [LUB16_RS03130 (upstream=1) (product=radical SAM protein)]	A72n32.B85n32 [LUB16_RS03155 (downstream=4) (product=AraC family transcriptional regulator)]	A62n39.B71n39 [LUB16_RS03140 (downstream=1) (product=DUF5966 family protein)] ; A73n32.B84n32 [LUB16_RS03145 (downstream=2) (product=nucleotidyl transferase AbiEii/AbiGii toxin family protein)] ; A74n32.B83n32 [LUB16_RS03150 (downstream=3) (product=type IV toxin-antitoxin system AbiEi family antitoxin domain-containing protein)]	bait5_SHP/RovS	28.125	2.77e-17	66	65	Rgg	Rgg-like	R16n40	Rgg-like gp_sali_1
157	Streptococcus thermophilus	TSGB 4230	GCF_027947395.1	NZ_JAQJCE010000008	PIG80_RS05215	25009	25872	+	WP_011226357.1	111.3	98		n=2:(d=150,9aa,VLVASNFIS,NZ_JAQJCE010000008,24830,24859,-,confp=0.018);(d=80,27aa,MVIQEIVEHDMEQDIIEFNNLVCGAGC,NZ_JAQJCE010000008,24846,24929,-,confp=1.000)			n=1:(d=193,8aa,MKEFLFQK,NZ_JAQJCE010000008,26065,26091,-,confp=0.042)		A1n1074.B40n110 [PIG80_RS05205 (upstream=2) (product=ABC transporter ATP-binding protein)] ; A2n542.B59n53 [PIG80_RS05210 (upstream=1) (product=radical SAM protein)]	A78n29.B92n29 [PIG80_RS05235 (downstream=4) (product=hypothetical protein)] ; A72n32.B85n32 [PIG80_RS05240 (downstream=5) (product=GyrI-like domain-containing protein)]	A62n39.B71n39 [PIG80_RS05220 (downstream=1) (product=DUF5966 family protein)] ; A73n32.B84n32 [PIG80_RS05225 (downstream=2) (product=hypothetical protein)] ; A74n32.B83n32 [PIG80_RS05230 (downstream=3) (product=type IV toxin-antitoxin system AbiEi family antitoxin domain-containing protein)]	bait5_SHP/RovS	28.125	2.77e-17	66	65	Rgg	Rgg-like	R16n40	Rgg-like gp_sali_1
158	Streptococcus thermophilus	STH_CIRM_16	GCF_903884415.1	NZ_LR822006	STHERMO_RS07025	1345159	1346022	-	WP_011226357.1	111.3	98		n=2:(d=80,27aa,MVIQEIVEHDMEQDIIEFNNLVCGAGC,NZ_LR822006,1346102,1346185,+,confp=1.000);(d=150,9aa,VLVASNFIS,NZ_LR822006,1346172,1346201,+,confp=0.018)			n=1:(d=193,8aa,MKEFLFQK,NZ_LR822006,1344940,1344966,+,confp=0.042)		A2n542.B59n53 [STHERMO_RS07030 (upstream=1) (product=radical SAM protein)] ; A1n1074.B40n110 [STHERMO_RS07035 (upstream=2) (product=ABC transporter ATP-binding protein)]	A72n32.B85n32 [STHERMO_RS07005 (downstream=5) (product=GyrI-like domain-containing protein)] ; A78n29.B92n29 [STHERMO_RS07010 (downstream=4) (product=hypothetical protein)]	A74n32.B83n32 [STHERMO_RS07015 (downstream=3) (product=type IV toxin-antitoxin system AbiEi family antitoxin domain-containing protein)] ; A73n32.B84n32 [STHERMO_RS07020 (downstream=2) (product=nucleotidyl transferase AbiEii/AbiGii toxin family protein)] ; A62n39.B71n39 [STHERMO_RS09840 (downstream=1) (product=DUF5966 family protein)]	bait5_SHP/RovS	28.125	2.77e-17	66	65	Rgg	Rgg-like	R16n40	Rgg-like gp_sali_1
159	Streptococcus thermophilus	STH_CIRM_29	GCF_903886205.1	NZ_LR822010	H0507_RS07050	1345817	1346680	-	WP_011226357.1	111.3	98		n=2:(d=80,27aa,MVIQEIVEHDMEQDIIEFNNLVCGAGC,NZ_LR822010,1346760,1346843,+,confp=1.000);(d=150,9aa,VLVASNFIS,NZ_LR822010,1346830,1346859,+,confp=0.018)			n=1:(d=193,8aa,MKEFLFQK,NZ_LR822010,1345598,1345624,+,confp=0.042)		A2n542.B59n53 [H0507_RS07055 (upstream=1) (product=radical SAM protein)] ; A1n1074.B40n110 [H0507_RS07060 (upstream=2) (product=ABC transporter ATP-binding protein)]	A72n32.B85n32 [H0507_RS07030 (downstream=5) (product=GyrI-like domain-containing protein)] ; A78n29.B92n29 [H0507_RS07035 (downstream=4) (product=hypothetical protein)]	A74n32.B83n32 [H0507_RS07040 (downstream=3) (product=type IV toxin-antitoxin system AbiEi family antitoxin domain-containing protein)] ; A73n32.B84n32 [H0507_RS07045 (downstream=2) (product=nucleotidyl transferase AbiEii/AbiGii toxin family protein)] ; A62n39.B71n39 [H0507_RS09915 (downstream=1) (product=DUF5966 family protein)]	bait5_SHP/RovS	28.125	2.77e-17	66	65	Rgg	Rgg-like	R16n40	Rgg-like gp_sali_1
160	Streptococcus thermophilus	STH_CIRM_23	GCF_903886195.1	NZ_LR822011	H0504_RS02165	411866	412729	+	WP_011226357.1	111.3	98		n=2:(d=150,9aa,VLVASNFIS,NZ_LR822011,411687,411716,-,confp=0.018);(d=80,27aa,MVIQEIVEHDMEQDIIEFNNLVCGAGC,NZ_LR822011,411703,411786,-,confp=1.000)			n=1:(d=193,8aa,MKEFLFQK,NZ_LR822011,412922,412948,-,confp=0.042)		A1n1074.B40n110 [H0504_RS02155 (upstream=2) (product=ABC transporter ATP-binding protein)] ; A2n542.B59n53 [H0504_RS02160 (upstream=1) (product=radical SAM protein)]	A78n29.B92n29 [H0504_RS02180 (downstream=4) (product=hypothetical protein)] ; A72n32.B85n32 [H0504_RS02185 (downstream=5) (product=GyrI-like domain-containing protein)]	A62n39.B71n39 [H0504_RS09480 (downstream=1) (product=DUF5966 family protein)] ; A73n32.B84n32 [H0504_RS02170 (downstream=2) (product=nucleotidyl transferase AbiEii/AbiGii toxin family protein)] ; A74n32.B83n32 [H0504_RS02175 (downstream=3) (product=type IV toxin-antitoxin system AbiEi family antitoxin domain-containing protein)]	bait5_SHP/RovS	28.125	2.77e-17	66	65	Rgg	Rgg-like	R16n40	Rgg-like gp_sali_1
161	Streptococcus thermophilus	STH_CIRM_36	GCF_903886385.1	NZ_LR822014	H0508_RS06755	1316455	1317318	-	WP_011226357.1	111.3	98		n=2:(d=80,27aa,MVIQEIVEHDMEQDIIEFNNLVCGAGC,NZ_LR822014,1317398,1317481,+,confp=1.000);(d=150,9aa,VLVASNFIS,NZ_LR822014,1317468,1317497,+,confp=0.018)			n=1:(d=193,8aa,MKEFLFQK,NZ_LR822014,1316236,1316262,+,confp=0.042)		A2n542.B59n53 [H0508_RS06760 (upstream=1) (product=radical SAM protein)] ; A1n1074.B40n110 [H0508_RS06765 (upstream=2) (product=ABC transporter ATP-binding protein)]	A72n32.B85n32 [H0508_RS06735 (downstream=5) (product=GyrI-like domain-containing protein)] ; A78n29.B92n29 [H0508_RS06740 (downstream=4) (product=hypothetical protein)]	A74n32.B83n32 [H0508_RS06745 (downstream=3) (product=type IV toxin-antitoxin system AbiEi family antitoxin domain-containing protein)] ; A73n32.B84n32 [H0508_RS06750 (downstream=2) (product=nucleotidyl transferase AbiEii/AbiGii toxin family protein)] ; A62n39.B71n39 [H0508_RS09655 (downstream=1) (product=DUF5966 family protein)]	bait5_SHP/RovS	28.125	2.77e-17	66	65	Rgg	Rgg-like	R16n40	Rgg-like gp_sali_1
162	Streptococcus thermophilus	STH_CIRM_65	GCF_903886475.1	NZ_LR822015	H0506_RS06825	1321084	1321947	-	WP_011226357.1	111.3	98		n=2:(d=80,27aa,MVIQEIVEHDMEQDIIEFNNLVCGAGC,NZ_LR822015,1322027,1322110,+,confp=1.000);(d=150,9aa,VLVASNFIS,NZ_LR822015,1322097,1322126,+,confp=0.018)			n=1:(d=193,8aa,MKEFLFQK,NZ_LR822015,1320865,1320891,+,confp=0.042)		A2n542.B59n53 [H0506_RS06830 (upstream=1) (product=radical SAM protein)] ; A1n1074.B40n110 [H0506_RS06835 (upstream=2) (product=ABC transporter ATP-binding protein)]	A72n32.B85n32 [H0506_RS06805 (downstream=5) (product=GyrI-like domain-containing protein)] ; A78n29.B92n29 [H0506_RS06810 (downstream=4) (product=hypothetical protein)]	A74n32.B83n32 [H0506_RS06815 (downstream=3) (product=type IV toxin-antitoxin system AbiEi family antitoxin domain-containing protein)] ; A73n32.B84n32 [H0506_RS06820 (downstream=2) (product=nucleotidyl transferase AbiEii/AbiGii toxin family protein)] ; A62n39.B71n39 [H0506_RS09710 (downstream=1) (product=DUF5966 family protein)]	bait5_SHP/RovS	28.125	2.77e-17	66	65	Rgg	Rgg-like	R16n40	Rgg-like gp_sali_1
163	Streptococcus thermophilus	STH_CIRM_1116	GCF_903891105.1	NZ_LR822039	H1W92_RS07070	1345521	1346384	-	WP_011226357.1	111.3	98		n=2:(d=80,27aa,MVIQEIVEHDMEQDIIEFNNLVCGAGC,NZ_LR822039,1346464,1346547,+,confp=1.000);(d=150,9aa,VLVASNFIS,NZ_LR822039,1346534,1346563,+,confp=0.018)			n=1:(d=193,8aa,MKEFLFQK,NZ_LR822039,1345302,1345328,+,confp=0.042)		A2n542.B59n53 [H1W92_RS07075 (upstream=1) (product=radical SAM protein)] ; A1n1074.B40n110 [H1W92_RS07080 (upstream=2) (product=ABC transporter ATP-binding protein)]	A72n32.B85n32 [H1W92_RS07050 (downstream=5) (product=GyrI-like domain-containing protein)] ; A78n29.B92n29 [H1W92_RS07055 (downstream=4) (product=hypothetical protein)]	A74n32.B83n32 [H1W92_RS07060 (downstream=3) (product=type IV toxin-antitoxin system AbiEi family antitoxin domain-containing protein)] ; A73n32.B84n32 [H1W92_RS07065 (downstream=2) (product=nucleotidyl transferase AbiEii/AbiGii toxin family protein)] ; A62n39.B71n39 [H1W92_RS09930 (downstream=1) (product=DUF5966 family protein)]	bait5_SHP/RovS	28.125	2.77e-17	66	65	Rgg	Rgg-like	R16n40	Rgg-like gp_sali_1
164	Streptococcus thermophilus	STH_CIRM_1122	GCF_903891195.1	NZ_LR822041	H1W94_RS07020	1345863	1346726	-	WP_011226357.1	111.3	98		n=2:(d=80,27aa,MVIQEIVEHDMEQDIIEFNNLVCGAGC,NZ_LR822041,1346806,1346889,+,confp=1.000);(d=150,9aa,VLVASNFIS,NZ_LR822041,1346876,1346905,+,confp=0.018)			n=1:(d=193,8aa,MKEFLFQK,NZ_LR822041,1345644,1345670,+,confp=0.042)		A2n542.B59n53 [H1W94_RS07025 (upstream=1) (product=radical SAM protein)] ; A1n1074.B40n110 [H1W94_RS07030 (upstream=2) (product=ABC transporter ATP-binding protein)]	A72n32.B85n32 [H1W94_RS07005 (downstream=4) (product=GyrI-like domain-containing protein)]	A74n32.B83n32 [H1W94_RS07010 (downstream=3) (product=type IV toxin-antitoxin system AbiEi family antitoxin domain-containing protein)] ; A73n32.B84n32 [H1W94_RS07015 (downstream=2) (product=nucleotidyl transferase AbiEii/AbiGii toxin family protein)] ; A62n39.B71n39 [H1W94_RS09890 (downstream=1) (product=DUF5966 family protein)]	bait5_SHP/RovS	28.125	2.77e-17	66	65	Rgg	Rgg-like	R16n40	Rgg-like gp_sali_1
165	Streptococcus thermophilus	STH_CIRM_2101	GCF_903891305.1	NZ_LR822043	H1X04_RS06825	1321740	1322603	-	WP_011226357.1	111.3	98		n=2:(d=80,27aa,MVIQEIVEHDMEQDIIEFNNLVCGAGC,NZ_LR822043,1322683,1322766,+,confp=1.000);(d=150,9aa,VLVASNFIS,NZ_LR822043,1322753,1322782,+,confp=0.018)			n=1:(d=193,8aa,MKEFLFQK,NZ_LR822043,1321521,1321547,+,confp=0.042)		A2n542.B59n53 [H1X04_RS06830 (upstream=1) (product=radical SAM protein)] ; A1n1074.B40n110 [H1X04_RS06835 (upstream=2) (product=ABC transporter ATP-binding protein)]	A72n32.B85n32 [H1X04_RS06805 (downstream=5) (product=GyrI-like domain-containing protein)] ; A78n29.B92n29 [H1X04_RS06810 (downstream=4) (product=hypothetical protein)]	A74n32.B83n32 [H1X04_RS06815 (downstream=3) (product=type IV toxin-antitoxin system AbiEi family antitoxin domain-containing protein)] ; A73n32.B84n32 [H1X04_RS06820 (downstream=2) (product=nucleotidyl transferase AbiEii/AbiGii toxin family protein)] ; A62n39.B71n39 [H1X04_RS09695 (downstream=1) (product=DUF5966 family protein)]	bait5_SHP/RovS	28.125	2.77e-17	66	65	Rgg	Rgg-like	R16n40	Rgg-like gp_sali_1
166	Streptococcus thermophilus	STH_CIRM_67	GCF_903960675.1	NZ_LR824002	H1W81_RS03765	706701	707564	+	WP_011226357.1	111.3	98		n=2:(d=150,9aa,VLVASNFIS,NZ_LR824002,706522,706551,-,confp=0.018);(d=80,27aa,MVIQEIVEHDMEQDIIEFNNLVCGAGC,NZ_LR824002,706538,706621,-,confp=1.000)			n=1:(d=193,8aa,MKEFLFQK,NZ_LR824002,707757,707783,-,confp=0.042)		A304n1.B331n1 [H1W81_RS00005 (upstream=693) (product=UDP-N-acetylmuramate--L-alanine ligase)] ; A1n1074.B40n110 [H1W81_RS03755 (upstream=2) (product=ABC transporter ATP-binding protein)] ; A2n542.B59n53 [H1W81_RS03760 (upstream=1) (product=radical SAM protein)]	A78n29.B92n29 [H1W81_RS03780 (downstream=4) (product=hypothetical protein)] ; A72n32.B85n32 [H1W81_RS03785 (downstream=5) (product=GyrI-like domain-containing protein)]	A62n39.B71n39 [H1W81_RS09460 (downstream=1) (product=DUF5966 family protein)] ; A73n32.B84n32 [H1W81_RS03770 (downstream=2) (product=nucleotidyl transferase AbiEii/AbiGii toxin family protein)] ; A74n32.B83n32 [H1W81_RS03775 (downstream=3) (product=type IV toxin-antitoxin system AbiEi family antitoxin domain-containing protein)]	bait5_SHP/RovS	28.125	2.77e-17	66	65	Rgg	Rgg-like	R16n40	Rgg-like gp_sali_1
167	Streptococcus thermophilus	CIRM-BIA 1122	GCF_025186555.1	NZ_RIHT01000010	EFM37_RS03050	16505	17368	-	WP_011226357.1	111.3	98		n=2:(d=80,27aa,MVIQEIVEHDMEQDIIEFNNLVCGAGC,NZ_RIHT01000010,17448,17531,+,confp=1.000);(d=150,9aa,VLVASNFIS,NZ_RIHT01000010,17518,17547,+,confp=0.018)			n=1:(d=193,8aa,MKEFLFQK,NZ_RIHT01000010,16286,16312,+,confp=0.042)		A2n542.B59n53 [EFM37_RS03055 (upstream=1) (product=radical SAM protein)] ; A1n1074.B40n110 [EFM37_RS03060 (upstream=2) (product=ABC transporter ATP-binding protein)]	A72n32.B85n32 [EFM37_RS03025 (downstream=5) (product=GyrI-like domain-containing protein)] ; A78n29.B92n29 [EFM37_RS03030 (downstream=4) (product=hypothetical protein)]	A74n32.B83n32 [EFM37_RS03035 (downstream=3) (product=type IV toxin-antitoxin system AbiEi family antitoxin domain-containing protein)] ; A73n32.B84n32 [EFM37_RS03040 (downstream=2) (product=nucleotidyl transferase AbiEii/AbiGii toxin family protein)] ; A62n39.B71n39 [EFM37_RS03045 (downstream=1) (product=DUF5966 family protein)]	bait5_SHP/RovS	28.125	2.77e-17	66	65	Rgg	Rgg-like	R16n40	Rgg-like gp_sali_1
168	Streptococcus thermophilus	CIRM-BIA 23	GCF_025186965.1	NZ_RIIC01000060	EFM53_RS06470	45210	46073	-	WP_011226357.1	111.3	98		n=2:(d=80,27aa,MVIQEIVEHDMEQDIIEFNNLVCGAGC,NZ_RIIC01000060,46153,46236,+,confp=1.000);(d=150,9aa,VLVASNFIS,NZ_RIIC01000060,46223,46252,+,confp=0.018)			n=1:(d=193,8aa,MKEFLFQK,NZ_RIIC01000060,44991,45017,+,confp=0.042)		A2n542.B59n53 [EFM53_RS06475 (upstream=1) (product=radical SAM protein)] ; A1n1074.B40n110 [EFM53_RS06480 (upstream=2) (product=ABC transporter ATP-binding protein)]	A72n32.B85n32 [EFM53_RS06445 (downstream=5) (product=GyrI-like domain-containing protein)] ; A78n29.B92n29 [EFM53_RS06450 (downstream=4) (product=hypothetical protein)]	A74n32.B83n32 [EFM53_RS06455 (downstream=3) (product=type IV toxin-antitoxin system AbiEi family antitoxin domain-containing protein)] ; A73n32.B84n32 [EFM53_RS06460 (downstream=2) (product=nucleotidyl transferase AbiEii/AbiGii toxin family protein)] ; A62n39.B71n39 [EFM53_RS06465 (downstream=1) (product=DUF5966 family protein)]	bait5_SHP/RovS	28.125	2.77e-17	66	65	Rgg	Rgg-like	R16n40	Rgg-like gp_sali_1
169	Streptococcus thermophilus	CIRM-BIA 1123	GCF_025186945.1	NZ_RIID01000004	EFM56_RS02380	148274	149137	+	WP_011226357.1	111.3	98		n=2:(d=150,9aa,VLVASNFIS,NZ_RIID01000004,148095,148124,-,confp=0.018);(d=80,27aa,MVIQEIVEHDMEQDIIEFNNLVCGAGC,NZ_RIID01000004,148111,148194,-,confp=1.000)			n=1:(d=193,8aa,MKEFLFQK,NZ_RIID01000004,149330,149356,-,confp=0.042)		A1n1074.B40n110 [EFM56_RS02370 (upstream=2) (product=ABC transporter ATP-binding protein)] ; A2n542.B59n53 [EFM56_RS02375 (upstream=1) (product=radical SAM protein)]	A78n29.B92n29 [EFM56_RS02400 (downstream=4) (product=hypothetical protein)] ; A72n32.B85n32 [EFM56_RS02405 (downstream=5) (product=GyrI-like domain-containing protein)]	A62n39.B71n39 [EFM56_RS02385 (downstream=1) (product=DUF5966 family protein)] ; A73n32.B84n32 [EFM56_RS02390 (downstream=2) (product=nucleotidyl transferase AbiEii/AbiGii toxin family protein)] ; A74n32.B83n32 [EFM56_RS02395 (downstream=3) (product=type IV toxin-antitoxin system AbiEi family antitoxin domain-containing protein)]	bait5_SHP/RovS	28.125	2.77e-17	66	65	Rgg	Rgg-like	R16n40	Rgg-like gp_sali_1
170	Streptococcus thermophilus	CIRM-BIA 2101	GCF_025187015.1	NZ_RIIF01000059	EFM72_RS05605	45209	46072	-	WP_011226357.1	111.3	98		n=2:(d=80,27aa,MVIQEIVEHDMEQDIIEFNNLVCGAGC,NZ_RIIF01000059,46152,46235,+,confp=1.000);(d=150,9aa,VLVASNFIS,NZ_RIIF01000059,46222,46251,+,confp=0.018)			n=1:(d=193,8aa,MKEFLFQK,NZ_RIIF01000059,44990,45016,+,confp=0.042)		A2n542.B59n53 [EFM72_RS05610 (upstream=1) (product=radical SAM protein)] ; A1n1074.B40n110 [EFM72_RS05615 (upstream=2) (product=ABC transporter ATP-binding protein)]	A72n32.B85n32 [EFM72_RS05580 (downstream=5) (product=GyrI-like domain-containing protein)] ; A78n29.B92n29 [EFM72_RS05585 (downstream=4) (product=hypothetical protein)]	A74n32.B83n32 [EFM72_RS05590 (downstream=3) (product=type IV toxin-antitoxin system AbiEi family antitoxin domain-containing protein)] ; A73n32.B84n32 [EFM72_RS05595 (downstream=2) (product=nucleotidyl transferase AbiEii/AbiGii toxin family protein)] ; A62n39.B71n39 [EFM72_RS05600 (downstream=1) (product=DUF5966 family protein)]	bait5_SHP/RovS	28.125	2.77e-17	66	65	Rgg	Rgg-like	R16n40	Rgg-like gp_sali_1
171	Streptococcus thermophilus	CIRM-BIA 1116	GCF_025187185.1	NZ_RIII01000007	EFM57_RS02400	148300	149163	+	WP_011226357.1	111.3	98		n=2:(d=150,9aa,VLVASNFIS,NZ_RIII01000007,148121,148150,-,confp=0.018);(d=80,27aa,MVIQEIVEHDMEQDIIEFNNLVCGAGC,NZ_RIII01000007,148137,148220,-,confp=1.000)			n=1:(d=193,8aa,MKEFLFQK,NZ_RIII01000007,149356,149382,-,confp=0.042)		A1n1074.B40n110 [EFM57_RS02390 (upstream=2) (product=ABC transporter ATP-binding protein)] ; A2n542.B59n53 [EFM57_RS02395 (upstream=1) (product=radical SAM protein)]	A78n29.B92n29 [EFM57_RS02420 (downstream=4) (product=hypothetical protein)] ; A72n32.B85n32 [EFM57_RS02425 (downstream=5) (product=GyrI-like domain-containing protein)]	A62n39.B71n39 [EFM57_RS02405 (downstream=1) (product=DUF5966 family protein)] ; A73n32.B84n32 [EFM57_RS02410 (downstream=2) (product=nucleotidyl transferase AbiEii/AbiGii toxin family protein)] ; A74n32.B83n32 [EFM57_RS02415 (downstream=3) (product=type IV toxin-antitoxin system AbiEi family antitoxin domain-containing protein)]	bait5_SHP/RovS	28.125	2.77e-17	66	65	Rgg	Rgg-like	R16n40	Rgg-like gp_sali_1
172	Streptococcus thermophilus	CIRM-BIA 1117	GCF_025187195.1	NZ_RIIJ01000070	EFM69_RS07825	45207	46070	-	WP_011226357.1	111.3	98		n=2:(d=80,27aa,MVIQEIVEHDMEQDIIEFNNLVCGAGC,NZ_RIIJ01000070,46150,46233,+,confp=1.000);(d=150,9aa,VLVASNFIS,NZ_RIIJ01000070,46220,46249,+,confp=0.018)			n=1:(d=193,8aa,MKEFLFQK,NZ_RIIJ01000070,44988,45014,+,confp=0.042)		A2n542.B59n53 [EFM69_RS07830 (upstream=1) (product=radical SAM protein)] ; A1n1074.B40n110 [EFM69_RS07835 (upstream=2) (product=ABC transporter ATP-binding protein)]	A72n32.B85n32 [EFM69_RS07800 (downstream=5) (product=GyrI-like domain-containing protein)] ; A78n29.B92n29 [EFM69_RS07805 (downstream=4) (product=hypothetical protein)]	A74n32.B83n32 [EFM69_RS07810 (downstream=3) (product=type IV toxin-antitoxin system AbiEi family antitoxin domain-containing protein)] ; A73n32.B84n32 [EFM69_RS07815 (downstream=2) (product=nucleotidyl transferase AbiEii/AbiGii toxin family protein)] ; A62n39.B71n39 [EFM69_RS07820 (downstream=1) (product=DUF5966 family protein)]	bait5_SHP/RovS	28.125	2.77e-17	66	65	Rgg	Rgg-like	R16n40	Rgg-like gp_sali_1
173	Streptococcus thermophilus	CIRM-BIA 67	GCF_025187235.1	NZ_RIIK01000007	EFM61_RS02965	154748	155611	+	WP_011226357.1	111.3	98		n=2:(d=150,9aa,VLVASNFIS,NZ_RIIK01000007,154569,154598,-,confp=0.018);(d=80,27aa,MVIQEIVEHDMEQDIIEFNNLVCGAGC,NZ_RIIK01000007,154585,154668,-,confp=1.000)			n=1:(d=193,8aa,MKEFLFQK,NZ_RIIK01000007,155804,155830,-,confp=0.042)		A1n1074.B40n110 [EFM61_RS02955 (upstream=2) (product=ABC transporter ATP-binding protein)] ; A2n542.B59n53 [EFM61_RS02960 (upstream=1) (product=radical SAM protein)]	A78n29.B92n29 [EFM61_RS02985 (downstream=4) (product=hypothetical protein)] ; A72n32.B85n32 [EFM61_RS02990 (downstream=5) (product=GyrI-like domain-containing protein)]	A62n39.B71n39 [EFM61_RS02970 (downstream=1) (product=DUF5966 family protein)] ; A73n32.B84n32 [EFM61_RS02975 (downstream=2) (product=nucleotidyl transferase AbiEii/AbiGii toxin family protein)] ; A74n32.B83n32 [EFM61_RS02980 (downstream=3) (product=type IV toxin-antitoxin system AbiEi family antitoxin domain-containing protein)]	bait5_SHP/RovS	28.125	2.77e-17	66	65	Rgg	Rgg-like	R16n40	Rgg-like gp_sali_1
174	Streptococcus thermophilus	CIRM-BIA 65	GCF_025187265.1	NZ_RIIL01000002	EFM66_RS01105	154750	155613	+	WP_011226357.1	111.3	98		n=2:(d=150,9aa,VLVASNFIS,NZ_RIIL01000002,154571,154600,-,confp=0.018);(d=80,27aa,MVIQEIVEHDMEQDIIEFNNLVCGAGC,NZ_RIIL01000002,154587,154670,-,confp=1.000)			n=1:(d=193,8aa,MKEFLFQK,NZ_RIIL01000002,155806,155832,-,confp=0.042)		A1n1074.B40n110 [EFM66_RS01095 (upstream=2) (product=ABC transporter ATP-binding protein)] ; A2n542.B59n53 [EFM66_RS01100 (upstream=1) (product=radical SAM protein)]	A78n29.B92n29 [EFM66_RS01125 (downstream=4) (product=hypothetical protein)] ; A72n32.B85n32 [EFM66_RS01130 (downstream=5) (product=GyrI-like domain-containing protein)]	A62n39.B71n39 [EFM66_RS01110 (downstream=1) (product=DUF5966 family protein)] ; A73n32.B84n32 [EFM66_RS01115 (downstream=2) (product=nucleotidyl transferase AbiEii/AbiGii toxin family protein)] ; A74n32.B83n32 [EFM66_RS01120 (downstream=3) (product=type IV toxin-antitoxin system AbiEi family antitoxin domain-containing protein)]	bait5_SHP/RovS	28.125	2.77e-17	66	65	Rgg	Rgg-like	R16n40	Rgg-like gp_sali_1
175	Streptococcus thermophilus	CIRM-BIA 36	GCF_025187275.1	NZ_RIIM01000001	EFM67_RS00850	154749	155612	+	WP_011226357.1	111.3	98		n=2:(d=150,9aa,VLVASNFIS,NZ_RIIM01000001,154570,154599,-,confp=0.018);(d=80,27aa,MVIQEIVEHDMEQDIIEFNNLVCGAGC,NZ_RIIM01000001,154586,154669,-,confp=1.000)			n=1:(d=193,8aa,MKEFLFQK,NZ_RIIM01000001,155805,155831,-,confp=0.042)		A1n1074.B40n110 [EFM67_RS00840 (upstream=2) (product=ABC transporter ATP-binding protein)] ; A2n542.B59n53 [EFM67_RS00845 (upstream=1) (product=radical SAM protein)]	A78n29.B92n29 [EFM67_RS00870 (downstream=4) (product=hypothetical protein)] ; A72n32.B85n32 [EFM67_RS00875 (downstream=5) (product=GyrI-like domain-containing protein)]	A62n39.B71n39 [EFM67_RS00855 (downstream=1) (product=DUF5966 family protein)] ; A73n32.B84n32 [EFM67_RS00860 (downstream=2) (product=nucleotidyl transferase AbiEii/AbiGii toxin family protein)] ; A74n32.B83n32 [EFM67_RS00865 (downstream=3) (product=type IV toxin-antitoxin system AbiEi family antitoxin domain-containing protein)]	bait5_SHP/RovS	28.125	2.77e-17	66	65	Rgg	Rgg-like	R16n40	Rgg-like gp_sali_1
176	Streptococcus thermophilus	CIRM-BIA 29	GCF_025187405.1	NZ_RIIS01000010	EFM75_RS02715	16505	17368	-	WP_011226357.1	111.3	98		n=2:(d=80,27aa,MVIQEIVEHDMEQDIIEFNNLVCGAGC,NZ_RIIS01000010,17448,17531,+,confp=1.000);(d=150,9aa,VLVASNFIS,NZ_RIIS01000010,17518,17547,+,confp=0.018)			n=1:(d=193,8aa,MKEFLFQK,NZ_RIIS01000010,16286,16312,+,confp=0.042)		A2n542.B59n53 [EFM75_RS02720 (upstream=1) (product=radical SAM protein)] ; A1n1074.B40n110 [EFM75_RS02725 (upstream=2) (product=ABC transporter ATP-binding protein)]	A72n32.B85n32 [EFM75_RS02690 (downstream=5) (product=GyrI-like domain-containing protein)] ; A78n29.B92n29 [EFM75_RS02695 (downstream=4) (product=hypothetical protein)]	A74n32.B83n32 [EFM75_RS02700 (downstream=3) (product=type IV toxin-antitoxin system AbiEi family antitoxin domain-containing protein)] ; A73n32.B84n32 [EFM75_RS02705 (downstream=2) (product=nucleotidyl transferase AbiEii/AbiGii toxin family protein)] ; A62n39.B71n39 [EFM75_RS02710 (downstream=1) (product=DUF5966 family protein)]	bait5_SHP/RovS	28.125	2.77e-17	66	65	Rgg	Rgg-like	R16n40	Rgg-like gp_sali_1
177	Streptococcus thermophilus	CIRM-BIA 1364	GCF_025187445.1	NZ_RIIV01000003	EFM94_RS01440	16505	17368	-	WP_011226357.1	111.3	98		n=2:(d=80,27aa,MVIQEIVEHDMEQDIIEFNNLVCGAGC,NZ_RIIV01000003,17448,17531,+,confp=1.000);(d=150,9aa,VLVASNFIS,NZ_RIIV01000003,17518,17547,+,confp=0.018)			n=1:(d=193,8aa,MKEFLFQK,NZ_RIIV01000003,16286,16312,+,confp=0.042)		A2n542.B59n53 [EFM94_RS01445 (upstream=1) (product=radical SAM protein)] ; A1n1074.B40n110 [EFM94_RS01450 (upstream=2) (product=ABC transporter ATP-binding protein)]	A72n32.B85n32 [EFM94_RS01415 (downstream=5) (product=GyrI-like domain-containing protein)] ; A78n29.B92n29 [EFM94_RS01420 (downstream=4) (product=hypothetical protein)]	A74n32.B83n32 [EFM94_RS01425 (downstream=3) (product=type IV toxin-antitoxin system AbiEi family antitoxin domain-containing protein)] ; A73n32.B84n32 [EFM94_RS01430 (downstream=2) (product=nucleotidyl transferase AbiEii/AbiGii toxin family protein)] ; A62n39.B71n39 [EFM94_RS01435 (downstream=1) (product=DUF5966 family protein)]	bait5_SHP/RovS	28.125	2.77e-17	66	65	Rgg	Rgg-like	R16n40	Rgg-like gp_sali_1
178	Streptococcus thermophilus	CIRM-BIA 16	GCF_025187545.1	NZ_RIIZ01000002	EFM89_RS00570	16515	17378	-	WP_011226357.1	111.3	98		n=2:(d=80,27aa,MVIQEIVEHDMEQDIIEFNNLVCGAGC,NZ_RIIZ01000002,17458,17541,+,confp=1.000);(d=150,9aa,VLVASNFIS,NZ_RIIZ01000002,17528,17557,+,confp=0.018)			n=1:(d=193,8aa,MKEFLFQK,NZ_RIIZ01000002,16296,16322,+,confp=0.042)		A2n542.B59n53 [EFM89_RS00575 (upstream=1) (product=radical SAM protein)] ; A1n1074.B40n110 [EFM89_RS00580 (upstream=2) (product=ABC transporter ATP-binding protein)]	A72n32.B85n32 [EFM89_RS00545 (downstream=5) (product=GyrI-like domain-containing protein)] ; A78n29.B92n29 [EFM89_RS00550 (downstream=4) (product=hypothetical protein)]	A74n32.B83n32 [EFM89_RS00555 (downstream=3) (product=type IV toxin-antitoxin system AbiEi family antitoxin domain-containing protein)] ; A73n32.B84n32 [EFM89_RS00560 (downstream=2) (product=nucleotidyl transferase AbiEii/AbiGii toxin family protein)] ; A62n39.B71n39 [EFM89_RS00565 (downstream=1) (product=DUF5966 family protein)]	bait5_SHP/RovS	28.125	2.77e-17	66	65	Rgg	Rgg-like	R16n40	Rgg-like gp_sali_1
179	Streptococcus thermophilus	CIRM-BIA 1056	GCF_025187645.1	NZ_RIJE01000068	EFM91_RS06970	154737	155600	+	WP_011226357.1	111.3	98		n=2:(d=150,9aa,VLVASNFIS,NZ_RIJE01000068,154558,154587,-,confp=0.018);(d=80,27aa,MVIQEIVEHDMEQDIIEFNNLVCGAGC,NZ_RIJE01000068,154574,154657,-,confp=1.000)			n=1:(d=193,8aa,MKEFLFQK,NZ_RIJE01000068,155793,155819,-,confp=0.042)		A1n1074.B40n110 [EFM91_RS06960 (upstream=2) (product=ABC transporter ATP-binding protein)] ; A2n542.B59n53 [EFM91_RS06965 (upstream=1) (product=radical SAM protein)]	A78n29.B92n29 [EFM91_RS06990 (downstream=4) (product=hypothetical protein)] ; A72n32.B85n32 [EFM91_RS06995 (downstream=5) (product=GyrI-like domain-containing protein)]	A62n39.B71n39 [EFM91_RS06975 (downstream=1) (product=DUF5966 family protein)] ; A73n32.B84n32 [EFM91_RS06980 (downstream=2) (product=nucleotidyl transferase AbiEii/AbiGii toxin family protein)] ; A74n32.B83n32 [EFM91_RS06985 (downstream=3) (product=type IV toxin-antitoxin system AbiEi family antitoxin domain-containing protein)]	bait5_SHP/RovS	28.125	2.77e-17	66	65	Rgg	Rgg-like	R16n40	Rgg-like gp_sali_1
180	Streptococcus thermophilus	TSGB 4235	GCF_027947215.1	NZ_JAQJBW010000055	PIG84_RS08010	3827	4690	+	WP_271307651.1	111.2	98		n=2:(d=150,9aa,VLVASNFIS,NZ_JAQJBW010000055,3648,3677,-,confp=0.018);(d=80,27aa,MVIQEIVEHDMEQDIIEFNNLVCGAGC,NZ_JAQJBW010000055,3664,3747,-,confp=1.000)			n=3:(d=193,8aa,MKEFLFQK,NZ_JAQJBW010000055,4883,4909,-,confp=0.022);(d=223,26aa,MPGEKVEPGEIVTEEDLKAVLEELRD,NZ_JAQJBW010000055,4913,4993,-,confp=0.316);(d=285,9aa,MIMFCQERK,NZ_JAQJBW010000055,4975,5004,-,confp=0.026)		A1n1074.B40n110 [PIG84_RS08000 (upstream=2) (product=ABC transporter ATP-binding protein)] ; A2n542.B59n53 [PIG84_RS08005 (upstream=1) (product=radical SAM protein)]		A62n39.B71n39 [PIG84_RS08015 (downstream=1) (product=DUF5966 family protein)] ; A129n7.B139n7 [PIG84_RS08020 (downstream=2) (product=Paratox)] ; A105n12.B109n12 [PIG84_RS08025 (downstream=3) (product=hypothetical protein)] ; A136n6.B149n6 [PIG84_RS08030 (downstream=4) (product=ASCH domain-containing protein)] ; A19n195.B148n6 [PIG84_RS08035 (downstream=5) (product=NUDIX hydrolase)]	bait27_Rgg	25.704	3.84e-17	95	93	Rgg	Rgg-like	R16n40	Rgg-like gp_sali_1
181	Streptococcus thermophilus	strain TSGB 4141	GCF_028463905.1	NZ_CP116772	PND17_RS04110	765276	766139	+	WP_232978460.1	111	98		n=2:(d=150,9aa,VLVASNFIS,NZ_CP116772,765097,765126,-,confp=0.018);(d=80,27aa,MVIQEIVEHDMEQDIIEFNNLVCGAGC,NZ_CP116772,765113,765196,-,confp=1.000)			n=3:(d=193,8aa,MKEFLFQK,NZ_CP116772,766332,766358,-,confp=0.022);(d=223,26aa,MPGEKVEPGEIVTEEDLKAVLEELRD,NZ_CP116772,766362,766442,-,confp=0.316);(d=285,9aa,MIMFCQERK,NZ_CP116772,766424,766453,-,confp=0.026)		A1n1074.B40n110 [PND17_RS04100 (upstream=2) (product=ABC transporter ATP-binding protein)] ; A2n542.B59n53 [PND17_RS04105 (upstream=1) (product=radical SAM protein)]		A62n39.B71n39 [PND17_RS04115 (downstream=1) (product=DUF5966 family protein)] ; A129n7.B139n7 [PND17_RS04120 (downstream=2) (product=Paratox)] ; A105n12.B109n12 [PND17_RS04125 (downstream=3) (product=hypothetical protein)] ; A136n6.B149n6 [PND17_RS04130 (downstream=4) (product=ASCH domain-containing protein)] ; A19n195.B148n6 [PND17_RS04135 (downstream=5) (product=NUDIX domain-containing protein)]	bait5_SHP/RovS	28.125	2.64e-17	66	65	Rgg	Rgg-like	R16n40	Rgg-like gp_sali_1
182	Streptococcus thermophilus	TSGB 4251	GCF_027947245.1	NZ_JAQJBX010000007	PIG77_RS04110	18858	19721	+	WP_232978460.1	111	98		n=2:(d=150,9aa,VLVASNFIS,NZ_JAQJBX010000007,18679,18708,-,confp=0.018);(d=80,27aa,MVIQEIVEHDMEQDIIEFNNLVCGAGC,NZ_JAQJBX010000007,18695,18778,-,confp=1.000)			n=3:(d=193,8aa,MKEFLFQK,NZ_JAQJBX010000007,19914,19940,-,confp=0.022);(d=223,26aa,MPGEKVEPGEIVTEEDLKAVLEELRD,NZ_JAQJBX010000007,19944,20024,-,confp=0.316);(d=285,9aa,MIMFCQERK,NZ_JAQJBX010000007,20006,20035,-,confp=0.026)		A1n1074.B40n110 [PIG77_RS04100 (upstream=2) (product=ABC transporter ATP-binding protein)] ; A2n542.B59n53 [PIG77_RS04105 (upstream=1) (product=radical SAM protein)]		A62n39.B71n39 [PIG77_RS04115 (downstream=1) (product=DUF5966 family protein)] ; A129n7.B139n7 [PIG77_RS04120 (downstream=2) (product=Paratox)] ; A105n12.B109n12 [PIG77_RS04125 (downstream=3) (product=hypothetical protein)] ; A136n6.B149n6 [PIG77_RS04130 (downstream=4) (product=ASCH domain-containing protein)] ; A19n195.B148n6 [PIG77_RS04135 (downstream=5) (product=NUDIX domain-containing protein)]	bait5_SHP/RovS	28.125	2.64e-17	66	65	Rgg	Rgg-like	R16n40	Rgg-like gp_sali_1
183	Streptococcus thermophilus	TSGB 4231	GCF_027947375.1	NZ_JAQJCD010000001	PIG79_RS00375	62182	63045	-	WP_232978460.1	111	98		n=2:(d=80,27aa,MVIQEIVEHDMEQDIIEFNNLVCGAGC,NZ_JAQJCD010000001,63125,63208,+,confp=1.000);(d=150,9aa,VLVASNFIS,NZ_JAQJCD010000001,63195,63224,+,confp=0.018)			n=3:(d=285,9aa,MIMFCQERK,NZ_JAQJCD010000001,61868,61897,+,confp=0.026);(d=223,26aa,MPGEKVEPGEIVTEEDLKAVLEELRD,NZ_JAQJCD010000001,61879,61959,+,confp=0.316);(d=193,8aa,MKEFLFQK,NZ_JAQJCD010000001,61963,61989,+,confp=0.022)		A2n542.B59n53 [PIG79_RS00380 (upstream=1) (product=radical SAM protein)] ; A1n1074.B40n110 [PIG79_RS00385 (upstream=2) (product=ABC transporter ATP-binding protein)]		A19n195.B148n6 [PIG79_RS00350 (downstream=5) (product=NUDIX domain-containing protein)] ; A136n6.B149n6 [PIG79_RS00355 (downstream=4) (product=ASCH domain-containing protein)] ; A105n12.B109n12 [PIG79_RS00360 (downstream=3) (product=hypothetical protein)] ; A129n7.B139n7 [PIG79_RS00365 (downstream=2) (product=Paratox)] ; A62n39.B71n39 [PIG79_RS00370 (downstream=1) (product=DUF5966 family protein)]	bait5_SHP/RovS	28.125	2.64e-17	66	65	Rgg	Rgg-like	R16n40	Rgg-like gp_sali_1
184	Streptococcus salivarius	726_SSAL	GCF_001074945.1	NZ_JUVN01000123	ADI85_RS08605	442	1305	-	WP_049554154.1	111.4	98		n=2:(d=80,27aa,MVIQEIVKHDMEQDIIEFNNLVCGAGC,NZ_JUVN01000123,1385,1468,+,confp=0.999);(d=150,9aa,VLVASNFIS,NZ_JUVN01000123,1455,1484,+,confp=0.019)			n=2:(d=223,60aa,MMTYDEVMEAIEKGFIKGDKISIVRRNGKIHDYVLPGEKVEPGEIVTEEDLKAVLEELRD,NZ_JUVN01000123,37,219,+,confp=1.000);(d=193,8aa,MKEFLFQK,NZ_JUVN01000123,223,249,+,confp=0.042)		A48n66.B52n66 [ADI85_RS08610 (upstream=1) (product=radical SAM protein)] ; A1n1074.B40n110 [ADI85_RS08615 (upstream=2) (product=ABC transporter ATP-binding protein)]		A129n7.B139n7 [ADI85_RS08600 (downstream=2) (product=Paratox)] ; A62n39.B71n39 [ADI85_RS11640 (downstream=1) (product=DUF5966 family protein)]	bait27_Rgg	25.704	1.97e-17	95	93	Rgg	Rgg-like	R16n40	Rgg-like gp_sali_1
185	Streptococcus thermophilus	DSM 20617	GCF_019972875.1	NZ_BPPS01000062	LDM99_RS10510	329	1183	-	WP_111679663.1	90.9	96		n=3:(d=80,27aa,MVINEIVEHDFYQDYDIFKNFVCGSGC,NZ_BPPS01000062,1263,1346,+,confp=0.963);(d=141,26aa,MYAVQAAKCIPINPMFTLSLIQLTSH,NZ_BPPS01000062,1324,1404,+,confp=0.011);(d=164,20aa,MHSDQSYVHFVANTIDQSLS,NZ_BPPS01000062,1347,1409,+,confp=0.348)			n=1:(d=32,15aa,VNKFISKSNTYHKKI,NZ_BPPS01000062,250,297,+,confp=0.027)		A104n12.B117n12 [LDM99_RS10515 (upstream=1) (product=hypothetical protein)]		A146n4.B180n4 [LDM99_RS10505 (downstream=2) (product=IS3 family transposase)] ; A68n38.B75n38 [LDM99_RS10845 (downstream=1) (product=1-phosphofructokinase)]	bait27_Rgg	26.07	3.23e-16	88	85	Rgg	Rgg-like	R10n89	Rgg-like Sthermo_1
186	Streptococcus thermophilus	ena-SAMPLE-TAB-21-04-2023-10:41:54:788-33432	GCF_950102085.1	NZ_CATNMX010000050	Q2J91_RS09905	289	1143	-	WP_111679663.1	90.9	96		n=3:(d=80,27aa,MVINEIVEHDFYQDYDIFKNFVCGSGC,NZ_CATNMX010000050,1223,1306,+,confp=0.963);(d=141,26aa,MYAVQAAKCIPINPMFTLSLIQLTSH,NZ_CATNMX010000050,1284,1364,+,confp=0.011);(d=164,20aa,MHSDQSYVHFVANTIDQSLS,NZ_CATNMX010000050,1307,1369,+,confp=0.348)			n=1:(d=32,15aa,VNKFISKSNTYHKKI,NZ_CATNMX010000050,210,257,+,confp=0.027)		A104n12.B117n12 [Q2J91_RS09910 (upstream=1) (product=hypothetical protein)]		A68n38.B75n38 [Q2J91_RS09900 (downstream=1) (product=1-phosphofructokinase)]	bait27_Rgg	26.07	3.23e-16	88	85	Rgg	Rgg-like	R10n89	Rgg-like Sthermo_1
187	Streptococcus thermophilus	ATCC 19258	GCF_010120595.1	NZ_CP038020	E3C75_RS09645	1843385	1844239	+	WP_111679663.1	90.9	96		n=3:(d=164,20aa,MHSDQSYVHFVANTIDQSLS,NZ_CP038020,1843159,1843221,-,confp=0.348);(d=141,26aa,MYAVQAAKCIPINPMFTLSLIQLTSH,NZ_CP038020,1843164,1843244,-,confp=0.011);(d=80,27aa,MVINEIVEHDFYQDYDIFKNFVCGSGC,NZ_CP038020,1843222,1843305,-,confp=0.963)			n=1:(d=32,15aa,VNKFISKSNTYHKKI,NZ_CP038020,1844271,1844318,-,confp=0.027)	A242n2.B274n2 [E3C75_RS00005 (upstream=1864) (product=ISL3 family transposase)]	A2n542.B59n53 [E3C75_RS09630 (upstream=3) (product=radical SAM protein)] ; A50n63.B53n63 [E3C75_RS09635 (upstream=2) (product=IS256 family transposase)] ; A104n12.B117n12 [E3C75_RS09640 (upstream=1) (product=hypothetical protein)]		A68n38.B75n38 [E3C75_RS09650 (downstream=1) (product=1-phosphofructokinase)] ; A56n50.B61n50 [E3C75_RS11315 (downstream=2) (product=IS3 family transposase)] ; A144n5.B160n5 [E3C75_RS09670 (downstream=3) (product=1)] ; A157n4.B183n4 [E3C75_RS11855 (downstream=4) (product=hypothetical protein)]	bait27_Rgg	26.07	3.23e-16	88	85	Rgg	Rgg-like	R10n89	Rgg-like Sthermo_1
188	Streptococcus thermophilus	TK-P3A	GCF_015190465.1	NZ_CP045596	GFB63_RS01180	246753	247607	+	WP_111679663.1	90.9	96		n=3:(d=164,20aa,MHSDQSYVHFVANTIDQSLS,NZ_CP045596,246527,246589,-,confp=0.348);(d=141,26aa,MYAVQAAKCIPINPMFTLSLIQLTSH,NZ_CP045596,246532,246612,-,confp=0.011);(d=80,27aa,MVINEIVEHDFYQDYDIFKNFVCGSGC,NZ_CP045596,246590,246673,-,confp=0.963)			n=1:(d=32,15aa,VNKFISKSNTYHKKI,NZ_CP045596,247639,247686,-,confp=0.027)		A395n1.B337n1 [GFB63_RS00005 (upstream=245) (product=voltage-gated chloride channel family protein)] ; A2n542.B59n53 [GFB63_RS01165 (upstream=3) (product=radical SAM protein)] ; A50n63.B53n63 [GFB63_RS01170 (upstream=2) (product=IS256-like element IS1191 family transposase)] ; A104n12.B117n12 [GFB63_RS01175 (upstream=1) (product=hypothetical protein)]		A68n38.B75n38 [GFB63_RS10865 (downstream=1) (product=1-phosphofructokinase)] ; A56n50.B61n50 [GFB63_RS01190 (downstream=2) (product=IS3 family transposase)] ; A144n5.B160n5 [GFB63_RS01195 (downstream=3) (product=1)] ; A157n4.B183n4 [GFB63_RS10385 (downstream=4) (product=hypothetical protein)]	bait27_Rgg	26.07	3.23e-16	88	85	Rgg	Rgg-like	R10n89	Rgg-like Sthermo_1
189	Streptococcus thermophilus	FDAARGOS_1574	GCF_020736685.1	NZ_CP086001	LK438_RS07305	1364225	1365079	-	WP_111679663.1	90.9	96		n=3:(d=80,27aa,MVINEIVEHDFYQDYDIFKNFVCGSGC,NZ_CP086001,1365159,1365242,+,confp=0.963);(d=141,26aa,MYAVQAAKCIPINPMFTLSLIQLTSH,NZ_CP086001,1365220,1365300,+,confp=0.011);(d=164,20aa,MHSDQSYVHFVANTIDQSLS,NZ_CP086001,1365243,1365305,+,confp=0.348)			n=1:(d=32,15aa,VNKFISKSNTYHKKI,NZ_CP086001,1364146,1364193,+,confp=0.027)		A104n12.B117n12 [LK438_RS07310 (upstream=1) (product=hypothetical protein)] ; A50n63.B53n63 [LK438_RS07315 (upstream=2) (product=IS256 family transposase)] ; A2n542.B59n53 [LK438_RS07320 (upstream=3) (product=radical SAM protein)]		A157n4.B183n4 [LK438_RS07290 (downstream=4) (product=hypothetical protein)] ; A144n5.B160n5 [LK438_RS07295 (downstream=3) (product=1)] ; A56n50.B61n50 [LK438_RS07300 (downstream=2) (product=IS3 family transposase)] ; A68n38.B75n38 [LK438_RS11310 (downstream=1) (product=1-phosphofructokinase)]	bait27_Rgg	26.07	3.23e-16	88	85	Rgg	Rgg-like	R10n89	Rgg-like Sthermo_1
190	Streptococcus thermophilus	4242	GCF_027854415.1	NZ_JAQGEO010000172	PEZ76_RS10780	307	1161	-	WP_111679663.1	90.9	96		n=3:(d=80,27aa,MVINEIVEHDFYQDYDIFKNFVCGSGC,NZ_JAQGEO010000172,1241,1324,+,confp=0.963);(d=141,26aa,MYAVQAAKCIPINPMFTLSLIQLTSH,NZ_JAQGEO010000172,1302,1382,+,confp=0.011);(d=164,20aa,MHSDQSYVHFVANTIDQSLS,NZ_JAQGEO010000172,1325,1387,+,confp=0.348)			n=1:(d=32,15aa,VNKFISKSNTYHKKI,NZ_JAQGEO010000172,228,275,+,confp=0.027)		A104n12.B117n12 [PEZ76_RS10785 (upstream=1) (product=hypothetical protein)]		A141n5.B165n5 [PEZ76_RS10775 (downstream=1) (product=IS3 family transposase)]	bait27_Rgg	26.07	3.23e-16	88	85	Rgg	Rgg-like	R10n89	Rgg-like Sthermo_1
191	Streptococcus thermophilus	TSGB 4254	GCF_027944095.1	NZ_JAQJBS010000248	PIG75_RS09710	601	1455	+	WP_111679663.1	90.9	96		n=3:(d=164,20aa,MHSDQSYVHFVANTIDQSLS,NZ_JAQJBS010000248,375,437,-,confp=0.348);(d=141,26aa,MYAVQAAKCIPINPMFTLSLIQLTSH,NZ_JAQJBS010000248,380,460,-,confp=0.011);(d=80,27aa,MVINEIVEHDFYQDYDIFKNFVCGSGC,NZ_JAQJBS010000248,438,521,-,confp=0.963)			n=1:(d=32,15aa,VNKFISKSNTYHKKI,NZ_JAQJBS010000248,1487,1534,-,confp=0.027)		A104n12.B117n12 [PIG75_RS09705 (upstream=1) (product=hypothetical protein)]		A68n38.B75n38 [PIG75_RS09715 (downstream=1) (product=1-phosphofructokinase)]	bait27_Rgg	26.07	3.23e-16	88	85	Rgg	Rgg-like	R10n89	Rgg-like Sthermo_1
192	Streptococcus thermophilus	NCTC12958	GCF_900474985.1	NZ_LS483339	DQL34_RS07855	1480467	1481321	+	WP_111679663.1	90.9	96		n=3:(d=164,20aa,MHSDQSYVHFVANTIDQSLS,NZ_LS483339,1480241,1480303,-,confp=0.348);(d=141,26aa,MYAVQAAKCIPINPMFTLSLIQLTSH,NZ_LS483339,1480246,1480326,-,confp=0.011);(d=80,27aa,MVINEIVEHDFYQDYDIFKNFVCGSGC,NZ_LS483339,1480304,1480387,-,confp=0.963)			n=1:(d=32,15aa,VNKFISKSNTYHKKI,NZ_LS483339,1481353,1481400,-,confp=0.027)		A2n542.B59n53 [DQL34_RS07845 (upstream=3) (product=radical SAM protein)] ; A50n63.B53n63 [DQL34_RS07850 (upstream=2) (product=IS256 family transposase)] ; A104n12.B117n12 [DQL34_RS11215 (upstream=1) (product=hypothetical protein)]		A68n38.B75n38 [DQL34_RS11500 (downstream=1) (product=1-phosphofructokinase)] ; A56n50.B61n50 [DQL34_RS11675 (downstream=2) (product=IS3 family transposase)] ; A144n5.B160n5 [DQL34_RS07870 (downstream=3) (product=1)] ; A157n4.B183n4 [DQL34_RS12120 (downstream=4) (product=hypothetical protein)]	bait27_Rgg	26.07	3.23e-16	88	85	Rgg	Rgg-like	R10n89	Rgg-like Sthermo_1
193	Streptococcus thermophilus	ATCC 19258	GCF_004354505.1	NZ_PRKU01000003	C4K59_RS00110	466	1320	-	WP_111679663.1	90.9	96		n=3:(d=80,27aa,MVINEIVEHDFYQDYDIFKNFVCGSGC,NZ_PRKU01000003,1400,1483,+,confp=0.963);(d=141,26aa,MYAVQAAKCIPINPMFTLSLIQLTSH,NZ_PRKU01000003,1461,1541,+,confp=0.011);(d=164,20aa,MHSDQSYVHFVANTIDQSLS,NZ_PRKU01000003,1484,1546,+,confp=0.348)			n=1:(d=32,15aa,VNKFISKSNTYHKKI,NZ_PRKU01000003,387,434,+,confp=0.027)		A104n12.B117n12 [C4K59_RS00115 (upstream=1) (product=hypothetical protein)] ; A106n11.B118n11 [C4K59_RS00120 (upstream=2) (product=transposase)]		A117n8.B143n7 [C4K59_RS00105 (downstream=2) (product=integrase core domain-containing protein)] ; A68n38.B75n38 [C4K59_RS11600 (downstream=1) (product=1-phosphofructokinase)]	bait27_Rgg	26.07	3.23e-16	88	85	Rgg	Rgg-like	R10n89	Rgg-like Sthermo_1
194	Streptococcus thermophilus	Roque89	GCF_019450055.1	NZ_JAHRBG010000067	StRoque89_RS10385	370	1224	-	WP_220018205.1	86.6	96		n=3:(d=80,27aa,MVINEIVEHDFYQDYDIFKNFVCGSGC,NZ_JAHRBG010000067,1304,1387,+,confp=0.963);(d=141,26aa,MYAVQAAKCIPINPMFTLSLIQLTSH,NZ_JAHRBG010000067,1365,1445,+,confp=0.011);(d=164,20aa,MHSDQSYVHFVANTIDQSLS,NZ_JAHRBG010000067,1388,1450,+,confp=0.349)			n=1:(d=32,15aa,VNKFISKSNTYHKKI,NZ_JAHRBG010000067,291,338,+,confp=0.027)		A104n12.B117n12 [StRoque89_RS10390 (upstream=1) (product=hypothetical protein)]		A141n5.B165n5 [StRoque89_RS10375 (downstream=2) (product=IS3 family transposase)] ; A68n38.B75n38 [StRoque89_RS10380 (downstream=1) (product=1-phosphofructokinase)]	bait27_Rgg	26.446	1.51e-14	82	80	Rgg	Rgg-like	R10n89	Rgg-like Sthermo_1
195	Streptococcus thermophilus	Douc24	GCF_019450135.1	NZ_JAHRBH010000063	StDouc24_RS10325	674	1528	+	WP_100273797.1	90.6	96		n=3:(d=164,20aa,MHSDQSYVHFVANTIDQSLS,NZ_JAHRBH010000063,448,510,-,confp=0.348);(d=141,26aa,MYAVQAAKCIPINPMFTLSLIQLTSH,NZ_JAHRBH010000063,453,533,-,confp=0.011);(d=80,27aa,MVINEIVEHDFYQDYDIFKNFVCGSGC,NZ_JAHRBH010000063,511,594,-,confp=0.963)			n=1:(d=32,15aa,VNKFISKSNTYHKKI,NZ_JAHRBH010000063,1560,1607,-,confp=0.027)		A104n12.B117n12 [StDouc24_RS10320 (upstream=1) (product=hypothetical protein)]	A326n1.B369n1 [StDouc24_RS10340 (downstream=3) (product=DUF4097 family beta strand repeat-containing protein)]	A68n38.B75n38 [StDouc24_RS10330 (downstream=1) (product=1-phosphofructokinase)] ; A248n2.B239n2 [StDouc24_RS10335 (downstream=2) (product=IS3 family transposase)] ; A384n1.B384n1 [StDouc24_RS10345 (downstream=4) (product=YhgE/Pip domain-containing protein)]	bait27_Rgg	26.07	1.13e-15	88	85	Rgg	Rgg-like	R10n89	Rgg-like Sthermo_1
196	Streptococcus thermophilus	St-2	GCF_002796705.1	NZ_PHHK01000055	CV712_RS10090	722	1576	+	WP_100273797.1	90.6	96		n=3:(d=164,20aa,MHSDQSYVHFVANTIDQSLS,NZ_PHHK01000055,496,558,-,confp=0.348);(d=141,26aa,MYAVQAAKCIPINPMFTLSLIQLTSH,NZ_PHHK01000055,501,581,-,confp=0.011);(d=80,27aa,MVINEIVEHDFYQDYDIFKNFVCGSGC,NZ_PHHK01000055,559,642,-,confp=0.963)			n=1:(d=32,15aa,VNKFISKSNTYHKKI,NZ_PHHK01000055,1608,1655,-,confp=0.027)		A104n12.B117n12 [CV712_RS10360 (upstream=1) (product=hypothetical protein)]		A68n38.B75n38 [CV712_RS10580 (downstream=1) (product=1-phosphofructokinase)] ; A248n2.B239n2 [CV712_RS10095 (downstream=2) (product=IS3 family transposase)]	bait27_Rgg	26.07	1.13e-15	88	85	Rgg	Rgg-like	R10n89	Rgg-like Sthermo_1
197	Streptococcus thermophilus	24740	GCF_017359885.1	NZ_CP061020	IBC04_RS02125	390213	391067	+	WP_207559997.1	91.2	96		n=1:(d=80,20aa,MVINEQEPLKLFCQLNQGYY,NZ_CP061020,390071,390133,-,confp=0.683)			n=1:(d=32,15aa,VNKFISKSNTYHKKI,NZ_CP061020,391099,391146,-,confp=0.027)		A99n12.B154n6 [IBC04_RS02115 (upstream=3) (product=ABC transporter transmembrane domain-containing protein)] ; A69n35.B78n35 [IBC04_RS09960 (upstream=2) (product=SPASM domain-containing protein)] ; A48n66.B52n66 [IBC04_RS09965 (upstream=1) (product=radical SAM protein)]	A57n47.B63n47 [IBC04_RS02135 (downstream=2) (product=ribonuclease Y)]	A56n50.B61n50 [IBC04_RS02130 (downstream=1) (product=IS3 family transposase)]	bait27_Rgg	26.07	3.61e-15	88	85	Rgg	Rgg-like	R10n89	Rgg-like Sthermo_1
198	Streptococcus thermophilus	24738	GCF_017360085.1	NZ_CP061022	IBB93_RS02175	395973	396827	+	WP_207559997.1	91.2	96		n=1:(d=80,20aa,MVINEQEPLKLFCQLNQGYY,NZ_CP061022,395831,395893,-,confp=0.683)			n=1:(d=32,15aa,VNKFISKSNTYHKKI,NZ_CP061022,396859,396906,-,confp=0.027)		A99n12.B154n6 [IBB93_RS02165 (upstream=3) (product=ABC transporter transmembrane domain-containing protein)] ; A69n35.B78n35 [IBB93_RS09990 (upstream=2) (product=SPASM domain-containing protein)] ; A48n66.B52n66 [IBB93_RS09995 (upstream=1) (product=radical SAM protein)]	A57n47.B63n47 [IBB93_RS02185 (downstream=2) (product=ribonuclease Y)]	A56n50.B61n50 [IBB93_RS02180 (downstream=1) (product=IS3 family transposase)]	bait27_Rgg	26.07	3.61e-15	88	85	Rgg	Rgg-like	R10n89	Rgg-like Sthermo_1
199	Streptococcus thermophilus	13499	GCF_017360165.1	NZ_CP061023	IBB96_RS02180	396048	396902	+	WP_207559997.1	91.2	96		n=1:(d=80,20aa,MVINEQEPLKLFCQLNQGYY,NZ_CP061023,395906,395968,-,confp=0.683)			n=1:(d=32,15aa,VNKFISKSNTYHKKI,NZ_CP061023,396934,396981,-,confp=0.027)		A99n12.B154n6 [IBB96_RS02170 (upstream=3) (product=ABC transporter transmembrane domain-containing protein)] ; A69n35.B78n35 [IBB96_RS09970 (upstream=2) (product=SPASM domain-containing protein)] ; A48n66.B52n66 [IBB96_RS09975 (upstream=1) (product=radical SAM protein)]	A57n47.B63n47 [IBB96_RS02190 (downstream=2) (product=ribonuclease Y)]	A56n50.B61n50 [IBB96_RS02185 (downstream=1) (product=IS3 family transposase)]	bait27_Rgg	26.07	3.61e-15	88	85	Rgg	Rgg-like	R10n89	Rgg-like Sthermo_1
200	Streptococcus thermophilus	S50	GCF_017367015.1	NZ_JACSUG010000030	IAF70_RS07590	568	1422	-	WP_207559997.1	91.2	96		n=1:(d=80,20aa,MVINEQEPLKLFCQLNQGYY,NZ_JACSUG010000030,1502,1564,+,confp=0.683)			n=1:(d=32,15aa,VNKFISKSNTYHKKI,NZ_JACSUG010000030,489,536,+,confp=0.027)		A48n66.B52n66 [IAF70_RS10075 (upstream=1) (product=radical SAM protein)] ; A75n30.B88n30 [IAF70_RS10080 (upstream=2) (product=SPASM domain-containing protein)] ; A99n12.B154n6 [IAF70_RS07600 (upstream=3) (product=ABC transporter transmembrane domain-containing protein)]		A117n8.B143n7 [IAF70_RS07580 (downstream=2) (product=integrase core domain-containing protein)] ; A68n38.B75n38 [IAF70_RS07585 (downstream=1) (product=1-phosphofructokinase)]	bait27_Rgg	26.07	3.61e-15	88	85	Rgg	Rgg-like	R10n89	Rgg-like Sthermo_1
201	Streptococcus thermophilus	13499c2	GCF_017367085.1	NZ_JACSUL010000050	IAF71_RS07150	370	1224	-	WP_207559997.1	91.2	96		n=1:(d=80,20aa,MVINEQEPLKLFCQLNQGYY,NZ_JACSUL010000050,1304,1366,+,confp=0.683)			n=1:(d=32,15aa,VNKFISKSNTYHKKI,NZ_JACSUL010000050,291,338,+,confp=0.027)		A48n66.B52n66 [IAF71_RS10175 (upstream=1) (product=radical SAM protein)] ; A75n30.B88n30 [IAF71_RS10180 (upstream=2) (product=SPASM domain-containing protein)] ; A99n12.B154n6 [IAF71_RS07160 (upstream=3) (product=ABC transporter transmembrane domain-containing protein)]		A141n5.B165n5 [IAF71_RS07140 (downstream=2) (product=IS3 family transposase)] ; A68n38.B75n38 [IAF71_RS07145 (downstream=1) (product=1-phosphofructokinase)]	bait27_Rgg	26.07	3.61e-15	88	85	Rgg	Rgg-like	R10n89	Rgg-like Sthermo_1
202	Streptococcus thermophilus	13499c1	GCF_017367115.1	NZ_JACSUM010000047	IAF76_RS07355	568	1422	-	WP_207559997.1	91.2	96		n=1:(d=80,20aa,MVINEQEPLKLFCQLNQGYY,NZ_JACSUM010000047,1502,1564,+,confp=0.683)			n=1:(d=32,15aa,VNKFISKSNTYHKKI,NZ_JACSUM010000047,489,536,+,confp=0.027)		A48n66.B52n66 [IAF76_RS10190 (upstream=1) (product=radical SAM protein)] ; A75n30.B88n30 [IAF76_RS10195 (upstream=2) (product=SPASM domain-containing protein)] ; A99n12.B154n6 [IAF76_RS07365 (upstream=3) (product=ABC transporter transmembrane domain-containing protein)]		A117n8.B143n7 [IAF76_RS07345 (downstream=2) (product=integrase core domain-containing protein)] ; A68n38.B75n38 [IAF76_RS07350 (downstream=1) (product=1-phosphofructokinase)]	bait27_Rgg	26.07	3.61e-15	88	85	Rgg	Rgg-like	R10n89	Rgg-like Sthermo_1
203	Streptococcus thermophilus	NBRC 13957	GCF_006539425.1	NZ_BJMZ01000070	STH02_RS09080	244	1098	-	WP_141327416.1	93.1	96		n=1:(d=80,20aa,MVINEQEPLKLFCQLNQGYY,NZ_BJMZ01000070,1178,1240,+,confp=0.676)			n=2:(d=76,55aa,PTPKQFEKVSADDVVVFAGSAPSNLGNKVYNKLIPLVRETGAQVVCDFEINLCFW,NZ_BJMZ01000070,1,168,+,confp=0.998);(d=32,15aa,VNKFISKSNTYHKKI,NZ_BJMZ01000070,165,212,+,confp=0.028)				A68n38.B75n38 [STH02_RS09075 (downstream=1) (product=1-phosphofructokinase)]	bait27_Rgg	26.07	5.58e-15	88	85	Rgg	Rgg-like	R10n89	Rgg-like Sthermo_1
204	Streptococcus thermophilus	FUA329	GCF_029983065.1	NZ_JAPEZL010000004	OOK68_RS03775	123733	124587	-	WP_141327416.1	93.1	96		n=1:(d=80,20aa,MVINEQEPLKLFCQLNQGYY,NZ_JAPEZL010000004,124667,124729,+,confp=0.683)			n=1:(d=32,15aa,VNKFISKSNTYHKKI,NZ_JAPEZL010000004,123654,123701,+,confp=0.027)		A2n542.B59n53 [OOK68_RS03780 (upstream=1) (product=radical SAM protein)] ; A1n1074.B40n110 [OOK68_RS03785 (upstream=2) (product=ABC transporter ATP-binding protein)]	A57n47.B63n47 [OOK68_RS03765 (downstream=2) (product=ribonuclease Y)]	A56n50.B61n50 [OOK68_RS03770 (downstream=1) (product=IS3 family transposase)]	bait27_Rgg	26.07	5.58e-15	88	85	Rgg	Rgg-like	R10n89	Rgg-like Sthermo_1
205	Streptococcus thermophilus	ND03	GCF_000182875.1	NC_017563	STND_RS02150	387490	388344	+	WP_002948290.1	92.7	96		n=1:(d=80,20aa,MVINEQEPLKLFCQLNQGYY,NC_017563,387348,387410,-,confp=0.683)			n=1:(d=32,15aa,VNKFISKSNTYHKKI,NC_017563,388376,388423,-,confp=0.027)		A1n1074.B40n110 [STND_RS02140 (upstream=3) (product=ABC transporter ATP-binding protein)] ; A69n35.B78n35 [STND_RS11505 (upstream=2) (product=SPASM domain-containing protein)] ; A48n66.B52n66 [STND_RS11510 (upstream=1) (product=radical SAM protein)]	A57n47.B63n47 [STND_RS02165 (downstream=2) (product=ribonuclease Y)]	A56n50.B61n50 [STND_RS02155 (downstream=1) (product=IS3 family transposase)]	bait27_Rgg	26.07	2.04e-15	88	85	Rgg	Rgg-like	R10n89	Rgg-like Sthermo_1
206	Streptococcus thermophilus	MN-ZLW-002	GCF_000262675.1	NC_017927	Y1U_RS02095	378021	378875	+	WP_002948290.1	92.7	96		n=1:(d=80,20aa,MVINEQEPLKLFCQLNQGYY,NC_017927,377879,377941,-,confp=0.683)			n=1:(d=32,15aa,VNKFISKSNTYHKKI,NC_017927,378907,378954,-,confp=0.027)		A1n1074.B40n110 [Y1U_RS02085 (upstream=3) (product=ABC transporter ATP-binding protein)] ; A69n35.B78n35 [Y1U_RS11665 (upstream=2) (product=SPASM domain-containing protein)] ; A48n66.B52n66 [Y1U_RS11670 (upstream=1) (product=radical SAM protein)]	A57n47.B63n47 [Y1U_RS02110 (downstream=2) (product=ribonuclease Y)]	A56n50.B61n50 [Y1U_RS02100 (downstream=1) (product=IS3 family transposase)]	bait27_Rgg	26.07	2.04e-15	88	85	Rgg	Rgg-like	R10n89	Rgg-like Sthermo_1
207	Streptococcus thermophilus	IM1424	GCF_925285395.1	NZ_CAKMBF010000005	NGI31_RS03810	31723	32577	+	WP_002948290.1	92.7	96		n=1:(d=80,20aa,MVINEQEPLKLFCQLNQGYY,NZ_CAKMBF010000005,31581,31643,-,confp=0.683)			n=1:(d=32,15aa,VNKFISKSNTYHKKI,NZ_CAKMBF010000005,32609,32656,-,confp=0.027)		A1n1074.B40n110 [NGI31_RS03795 (upstream=3) (product=ABC transporter ATP-binding protein)] ; A69n35.B78n35 [NGI31_RS03800 (upstream=2) (product=SPASM domain-containing protein)] ; A48n66.B52n66 [NGI31_RS03805 (upstream=1) (product=radical SAM protein)]	A57n47.B63n47 [NGI31_RS03820 (downstream=2) (product=ribonuclease Y)]	A56n50.B61n50 [NGI31_RS03815 (downstream=1) (product=IS3 family transposase)]	bait27_Rgg	26.07	2.04e-15	88	85	Rgg	Rgg-like	R10n89	Rgg-like Sthermo_1
208	Streptococcus thermophilus	ena-SAMPLE-TAB-21-04-2023-10:41:54:788-33436	GCF_950101905.1	NZ_CATNMN010000003	Q2J71_RS02195	27034	27888	+	WP_002948290.1	92.7	96		n=1:(d=80,20aa,MVINEQEPLKLFCQLNQGYY,NZ_CATNMN010000003,26892,26954,-,confp=0.683)			n=1:(d=32,15aa,VNKFISKSNTYHKKI,NZ_CATNMN010000003,27920,27967,-,confp=0.027)		A1n1074.B40n110 [Q2J71_RS02180 (upstream=3) (product=ABC transporter ATP-binding protein)] ; A69n35.B78n35 [Q2J71_RS02185 (upstream=2) (product=SPASM domain-containing protein)] ; A48n66.B52n66 [Q2J71_RS02190 (upstream=1) (product=radical SAM protein)]	A57n47.B63n47 [Q2J71_RS02205 (downstream=2) (product=ribonuclease Y)]	A402n1.B306n1 [Q2J71_RS02200 (downstream=1) (product=IS3 family transposase)]	bait27_Rgg	26.07	2.04e-15	88	85	Rgg	Rgg-like	R10n89	Rgg-like Sthermo_1
209	Streptococcus thermophilus	MN-BM-A01	GCF_001280285.1	NZ_CP012588	AMD33_RS01055	191694	192548	+	WP_002948290.1	92.7	96		n=1:(d=80,20aa,MVINEQEPLKLFCQLNQGYY,NZ_CP012588,191552,191614,-,confp=0.683)			n=1:(d=32,15aa,VNKFISKSNTYHKKI,NZ_CP012588,192580,192627,-,confp=0.027)	A293n1.B281n1 [AMD33_RS10835 (upstream=199) (product=penicillin-binding protein)] ; A305n1.B408n1 [AMD33_RS00005 (upstream=198) (product=AEC family transporter)]	A1n1074.B40n110 [AMD33_RS01045 (upstream=3) (product=ABC transporter ATP-binding protein)] ; A69n35.B78n35 [AMD33_RS11570 (upstream=2) (product=SPASM domain-containing protein)] ; A48n66.B52n66 [AMD33_RS11575 (upstream=1) (product=radical SAM protein)]	A57n47.B63n47 [AMD33_RS01070 (downstream=2) (product=ribonuclease Y)]	A56n50.B61n50 [AMD33_RS01060 (downstream=1) (product=IS3 family transposase)]	bait27_Rgg	26.07	2.04e-15	88	85	Rgg	Rgg-like	R10n89	Rgg-like Sthermo_1
210	Streptococcus thermophilus	APC151	GCF_002012365.1	NZ_CP019935	B1761_RS07810	1437130	1437984	+	WP_002948290.1	92.7	96		n=1:(d=80,20aa,MVINEQEPLKLFCQLNQGYY,NZ_CP019935,1436988,1437050,-,confp=0.683)			n=1:(d=32,15aa,VNKFISKSNTYHKKI,NZ_CP019935,1438016,1438063,-,confp=0.027)		A1n1074.B40n110 [B1761_RS07800 (upstream=3) (product=ABC transporter ATP-binding protein)] ; A69n35.B78n35 [B1761_RS10860 (upstream=2) (product=SPASM domain-containing protein)] ; A48n66.B52n66 [B1761_RS10865 (upstream=1) (product=radical SAM protein)]	A57n47.B63n47 [B1761_RS07825 (downstream=2) (product=ribonuclease Y)]	A56n50.B61n50 [B1761_RS07815 (downstream=1) (product=IS3 family transposase)]	bait27_Rgg	26.07	2.04e-15	88	85	Rgg	Rgg-like	R10n89	Rgg-like Sthermo_1
211	Streptococcus thermophilus	MAG_rmk202_sterm	GCF_017584245.1	NZ_CP046134	GKC13_RS07470	1448914	1449768	-	WP_002948290.1	92.7	96		n=1:(d=80,20aa,MVINEQEPLKLFCQLNQGYY,NZ_CP046134,1449848,1449910,+,confp=0.683)			n=1:(d=32,15aa,VNKFISKSNTYHKKI,NZ_CP046134,1448835,1448882,+,confp=0.027)		A48n66.B52n66 [GKC13_RS10205 (upstream=1) (product=radical SAM protein)] ; A69n35.B78n35 [GKC13_RS10210 (upstream=2) (product=SPASM domain-containing protein)] ; A1n1074.B40n110 [GKC13_RS07480 (upstream=3) (product=ABC transporter ATP-binding protein)]	A57n47.B63n47 [GKC13_RS07460 (downstream=2) (product=ribonuclease Y)]	A56n50.B61n50 [GKC13_RS07465 (downstream=1) (product=IS3 family transposase)]	bait27_Rgg	26.07	2.04e-15	88	85	Rgg	Rgg-like	R10n89	Rgg-like Sthermo_1
212	Streptococcus thermophilus	24853	GCF_017359825.1	NZ_CP061019	IBC08_RS02175	399605	400459	+	WP_002948290.1	92.7	96		n=1:(d=80,20aa,MVINEQEPLKLFCQLNQGYY,NZ_CP061019,399463,399525,-,confp=0.683)			n=1:(d=32,15aa,VNKFISKSNTYHKKI,NZ_CP061019,400491,400538,-,confp=0.027)		A1n1074.B40n110 [IBC08_RS02165 (upstream=3) (product=ABC transporter ATP-binding protein)] ; A69n35.B78n35 [IBC08_RS09760 (upstream=2) (product=SPASM domain-containing protein)] ; A48n66.B52n66 [IBC08_RS09765 (upstream=1) (product=radical SAM protein)]	A57n47.B63n47 [IBC08_RS02185 (downstream=2) (product=ribonuclease Y)]	A56n50.B61n50 [IBC08_RS02180 (downstream=1) (product=IS3 family transposase)]	bait27_Rgg	26.07	2.04e-15	88	85	Rgg	Rgg-like	R10n89	Rgg-like Sthermo_1
213	Streptococcus thermophilus	24739	GCF_017360005.1	NZ_CP061021	IBB97_RS02205	398079	398933	+	WP_002948290.1	92.7	96		n=1:(d=80,20aa,MVINEQEPLKLFCQLNQGYY,NZ_CP061021,397937,397999,-,confp=0.683)			n=1:(d=32,15aa,VNKFISKSNTYHKKI,NZ_CP061021,398965,399012,-,confp=0.027)		A1n1074.B40n110 [IBB97_RS02195 (upstream=3) (product=ABC transporter ATP-binding protein)] ; A69n35.B78n35 [IBB97_RS10220 (upstream=2) (product=SPASM domain-containing protein)] ; A48n66.B52n66 [IBB97_RS10225 (upstream=1) (product=radical SAM protein)]	A57n47.B63n47 [IBB97_RS02215 (downstream=2) (product=ribonuclease Y)]	A56n50.B61n50 [IBB97_RS02210 (downstream=1) (product=IS3 family transposase)]	bait27_Rgg	26.07	2.04e-15	88	85	Rgg	Rgg-like	R10n89	Rgg-like Sthermo_1
214	Streptococcus thermophilus	13498	GCF_017360245.1	NZ_CP061024	IBB94_RS02210	417169	418023	+	WP_002948290.1	92.7	96		n=1:(d=80,20aa,MVINEQEPLKLFCQLNQGYY,NZ_CP061024,417027,417089,-,confp=0.683)			n=1:(d=32,15aa,VNKFISKSNTYHKKI,NZ_CP061024,418055,418102,-,confp=0.027)		A1n1074.B40n110 [IBB94_RS02200 (upstream=3) (product=ABC transporter ATP-binding protein)] ; A69n35.B78n35 [IBB94_RS09775 (upstream=2) (product=SPASM domain-containing protein)] ; A48n66.B52n66 [IBB94_RS09780 (upstream=1) (product=radical SAM protein)]	A57n47.B63n47 [IBB94_RS02220 (downstream=2) (product=ribonuclease Y)]	A56n50.B61n50 [IBB94_RS02215 (downstream=1) (product=IS3 family transposase)]	bait27_Rgg	26.07	2.04e-15	88	85	Rgg	Rgg-like	R10n89	Rgg-like Sthermo_1
215	Streptococcus thermophilus	13496	GCF_017360305.1	NZ_CP061025	IBC03_RS02205	399141	399995	+	WP_002948290.1	92.7	96		n=1:(d=80,20aa,MVINEQEPLKLFCQLNQGYY,NZ_CP061025,398999,399061,-,confp=0.683)			n=1:(d=32,15aa,VNKFISKSNTYHKKI,NZ_CP061025,400027,400074,-,confp=0.027)		A1n1074.B40n110 [IBC03_RS02195 (upstream=3) (product=ABC transporter ATP-binding protein)] ; A69n35.B78n35 [IBC03_RS09980 (upstream=2) (product=SPASM domain-containing protein)] ; A48n66.B52n66 [IBC03_RS09985 (upstream=1) (product=radical SAM protein)]	A57n47.B63n47 [IBC03_RS02215 (downstream=2) (product=ribonuclease Y)]	A56n50.B61n50 [IBC03_RS02210 (downstream=1) (product=IS3 family transposase)]	bait27_Rgg	26.07	2.04e-15	88	85	Rgg	Rgg-like	R10n89	Rgg-like Sthermo_1
216	Streptococcus thermophilus	4078	GCF_020844005.1	NZ_CP065477	ST4078_RS02190	393116	393970	+	WP_002948290.1	92.7	96		n=1:(d=80,20aa,MVINEQEPLKLFCQLNQGYY,NZ_CP065477,392974,393036,-,confp=0.683)			n=1:(d=32,15aa,VNKFISKSNTYHKKI,NZ_CP065477,394002,394049,-,confp=0.027)		A1n1074.B40n110 [ST4078_RS02175 (upstream=3) (product=ABC transporter ATP-binding protein)] ; A69n35.B78n35 [ST4078_RS02180 (upstream=2) (product=SPASM domain-containing protein)] ; A48n66.B52n66 [ST4078_RS02185 (upstream=1) (product=radical SAM protein)]	A57n47.B63n47 [ST4078_RS02200 (downstream=2) (product=ribonuclease Y)]	A56n50.B61n50 [ST4078_RS02195 (downstream=1) (product=IS3 family transposase)]	bait27_Rgg	26.07	2.04e-15	88	85	Rgg	Rgg-like	R10n89	Rgg-like Sthermo_1
217	Streptococcus thermophilus	4067	GCF_025739385.1	NZ_CP065496	ST4067_RS02195	395111	395965	+	WP_002948290.1	92.7	96		n=1:(d=80,20aa,MVINEQEPLKLFCQLNQGYY,NZ_CP065496,394969,395031,-,confp=0.683)			n=1:(d=32,15aa,VNKFISKSNTYHKKI,NZ_CP065496,395997,396044,-,confp=0.027)		A1n1074.B40n110 [ST4067_RS02180 (upstream=3) (product=ABC transporter ATP-binding protein/permease)] ; A69n35.B78n35 [ST4067_RS02185 (upstream=2) (product=SPASM domain-containing protein)] ; A48n66.B52n66 [ST4067_RS02190 (upstream=1) (product=radical SAM protein)]	A57n47.B63n47 [ST4067_RS02205 (downstream=2) (product=ribonuclease Y)]	A56n50.B61n50 [ST4067_RS02200 (downstream=1) (product=IS3 family transposase)]	bait27_Rgg	26.07	2.04e-15	88	85	Rgg	Rgg-like	R10n89	Rgg-like Sthermo_1
218	Streptococcus thermophilus	VHProbi R08	GCF_023278025.1	NZ_CP094945	MUB28_RS02060	377932	378786	+	WP_002948290.1	92.7	96		n=1:(d=80,20aa,MVINEQEPLKLFCQLNQGYY,NZ_CP094945,377790,377852,-,confp=0.683)			n=1:(d=32,15aa,VNKFISKSNTYHKKI,NZ_CP094945,378818,378865,-,confp=0.027)		A1n1074.B40n110 [MUB28_RS02045 (upstream=3) (product=ABC transporter ATP-binding protein)] ; A69n35.B78n35 [MUB28_RS02050 (upstream=2) (product=SPASM domain-containing protein)] ; A48n66.B52n66 [MUB28_RS02055 (upstream=1) (product=radical SAM protein)]	A57n47.B63n47 [MUB28_RS02070 (downstream=2) (product=ribonuclease Y)]	A56n50.B61n50 [MUB28_RS02065 (downstream=1) (product=IS3 family transposase)]	bait27_Rgg	26.07	2.04e-15	88	85	Rgg	Rgg-like	R10n89	Rgg-like Sthermo_1
219	Streptococcus thermophilus	S72	GCF_017366965.1	NZ_JACSUF010000018	IAF73_RS07455	76355	77209	-	WP_002948290.1	92.7	96		n=1:(d=80,20aa,MVINEQEPLKLFCQLNQGYY,NZ_JACSUF010000018,77289,77351,+,confp=0.683)			n=1:(d=32,15aa,VNKFISKSNTYHKKI,NZ_JACSUF010000018,76276,76323,+,confp=0.027)		A48n66.B52n66 [IAF73_RS09965 (upstream=1) (product=radical SAM protein)] ; A75n30.B88n30 [IAF73_RS09970 (upstream=2) (product=SPASM domain-containing protein)] ; A1n1074.B40n110 [IAF73_RS07465 (upstream=3) (product=ABC transporter ATP-binding protein)]	A57n47.B63n47 [IAF73_RS07440 (downstream=3) (product=ribonuclease Y)]	A56n50.B61n50 [IAF73_RS07445 (downstream=2) (product=IS3 family transposase)] ; A68n38.B75n38 [IAF73_RS07450 (downstream=1) (product=1-phosphofructokinase)]	bait27_Rgg	26.07	2.04e-15	88	85	Rgg	Rgg-like	R10n89	Rgg-like Sthermo_1
220	Streptococcus thermophilus	24855	GCF_017366985.1	NZ_JACSUH010000001	IAF82_RS02235	419319	420173	+	WP_002948290.1	92.7	96		n=1:(d=80,20aa,MVINEQEPLKLFCQLNQGYY,NZ_JACSUH010000001,419177,419239,-,confp=0.683)			n=1:(d=32,15aa,VNKFISKSNTYHKKI,NZ_JACSUH010000001,420205,420252,-,confp=0.027)		A1n1074.B40n110 [IAF82_RS02225 (upstream=3) (product=ABC transporter ATP-binding protein)] ; A75n30.B88n30 [IAF82_RS10125 (upstream=2) (product=SPASM domain-containing protein)] ; A48n66.B52n66 [IAF82_RS10130 (upstream=1) (product=radical SAM protein)]	A57n47.B63n47 [IAF82_RS02245 (downstream=2) (product=ribonuclease Y)]	A56n50.B61n50 [IAF82_RS02240 (downstream=1) (product=IS3 family transposase)]	bait27_Rgg	26.07	2.04e-15	88	85	Rgg	Rgg-like	R10n89	Rgg-like Sthermo_1
221	Streptococcus thermophilus	24854	GCF_017367065.1	NZ_JACSUI010000001	IAF80_RS02215	417189	418043	+	WP_002948290.1	92.7	96		n=1:(d=80,20aa,MVINEQEPLKLFCQLNQGYY,NZ_JACSUI010000001,417047,417109,-,confp=0.683)			n=1:(d=32,15aa,VNKFISKSNTYHKKI,NZ_JACSUI010000001,418075,418122,-,confp=0.027)		A1n1074.B40n110 [IAF80_RS02205 (upstream=3) (product=ABC transporter ATP-binding protein)] ; A75n30.B88n30 [IAF80_RS09810 (upstream=2) (product=SPASM domain-containing protein)] ; A48n66.B52n66 [IAF80_RS09815 (upstream=1) (product=radical SAM protein)]	A57n47.B63n47 [IAF80_RS02225 (downstream=2) (product=ribonuclease Y)]	A56n50.B61n50 [IAF80_RS02220 (downstream=1) (product=IS3 family transposase)]	bait27_Rgg	26.07	2.04e-15	88	85	Rgg	Rgg-like	R10n89	Rgg-like Sthermo_1
222	Streptococcus thermophilus	24737	GCF_017367005.1	NZ_JACSUJ010000001	IAF77_RS02220	417161	418015	+	WP_002948290.1	92.7	96		n=1:(d=80,20aa,MVINEQEPLKLFCQLNQGYY,NZ_JACSUJ010000001,417019,417081,-,confp=0.683)			n=1:(d=32,15aa,VNKFISKSNTYHKKI,NZ_JACSUJ010000001,418047,418094,-,confp=0.027)		A1n1074.B40n110 [IAF77_RS02210 (upstream=3) (product=ABC transporter ATP-binding protein)] ; A75n30.B88n30 [IAF77_RS09845 (upstream=2) (product=SPASM domain-containing protein)] ; A48n66.B52n66 [IAF77_RS09850 (upstream=1) (product=radical SAM protein)]	A57n47.B63n47 [IAF77_RS02230 (downstream=2) (product=ribonuclease Y)]	A56n50.B61n50 [IAF77_RS02225 (downstream=1) (product=IS3 family transposase)]	bait27_Rgg	26.07	2.04e-15	88	85	Rgg	Rgg-like	R10n89	Rgg-like Sthermo_1
223	Streptococcus thermophilus	13500	GCF_017367045.1	NZ_JACSUK010000021	IAF81_RS07570	76355	77209	-	WP_002948290.1	92.7	96		n=1:(d=80,20aa,MVINEQEPLKLFCQLNQGYY,NZ_JACSUK010000021,77289,77351,+,confp=0.683)			n=1:(d=32,15aa,VNKFISKSNTYHKKI,NZ_JACSUK010000021,76276,76323,+,confp=0.027)		A48n66.B52n66 [IAF81_RS10175 (upstream=1) (product=radical SAM protein)] ; A75n30.B88n30 [IAF81_RS10180 (upstream=2) (product=SPASM domain-containing protein)] ; A1n1074.B40n110 [IAF81_RS07580 (upstream=3) (product=ABC transporter ATP-binding protein)]	A57n47.B63n47 [IAF81_RS07555 (downstream=3) (product=ribonuclease Y)]	A56n50.B61n50 [IAF81_RS07560 (downstream=2) (product=IS3 family transposase)] ; A68n38.B75n38 [IAF81_RS07565 (downstream=1) (product=1-phosphofructokinase)]	bait27_Rgg	26.07	2.04e-15	88	85	Rgg	Rgg-like	R10n89	Rgg-like Sthermo_1
224	Streptococcus thermophilus	13497	GCF_017367105.1	NZ_JACSUN010000050	IAF74_RS07730	4441	5295	-	WP_002948290.1	92.7	96		n=1:(d=80,20aa,MVINEQEPLKLFCQLNQGYY,NZ_JACSUN010000050,5375,5437,+,confp=0.683)			n=1:(d=32,15aa,VNKFISKSNTYHKKI,NZ_JACSUN010000050,4362,4409,+,confp=0.027)		A48n66.B52n66 [IAF74_RS10150 (upstream=1) (product=radical SAM protein)] ; A75n30.B88n30 [IAF74_RS10155 (upstream=2) (product=SPASM domain-containing protein)] ; A1n1074.B40n110 [IAF74_RS07740 (upstream=3) (product=ABC transporter ATP-binding protein)]	A57n47.B63n47 [IAF74_RS07720 (downstream=2) (product=ribonuclease Y)]	A56n50.B61n50 [IAF74_RS07725 (downstream=1) (product=IS3 family transposase)]	bait27_Rgg	26.07	2.04e-15	88	85	Rgg	Rgg-like	R10n89	Rgg-like Sthermo_1
225	Streptococcus thermophilus	13495	GCF_017367165.1	NZ_JACSUO010000082	IAF79_RS07440	4773	5627	-	WP_002948290.1	92.7	96		n=1:(d=80,20aa,MVINEQEPLKLFCQLNQGYY,NZ_JACSUO010000082,5707,5769,+,confp=0.683)			n=1:(d=32,15aa,VNKFISKSNTYHKKI,NZ_JACSUO010000082,4694,4741,+,confp=0.027)		A48n66.B52n66 [IAF79_RS10075 (upstream=1) (product=radical SAM protein)] ; A75n30.B88n30 [IAF79_RS10080 (upstream=2) (product=SPASM domain-containing protein)] ; A1n1074.B40n110 [IAF79_RS07450 (upstream=3) (product=ABC transporter ATP-binding protein)]	A57n47.B63n47 [IAF79_RS07430 (downstream=2) (product=Rnase Y domain-containing protein)]	A56n50.B61n50 [IAF79_RS07435 (downstream=1) (product=IS3 family transposase)]	bait27_Rgg	26.07	2.04e-15	88	85	Rgg	Rgg-like	R10n89	Rgg-like Sthermo_1
226	Streptococcus thermophilus	13494	GCF_017367225.1	NZ_JACSUP010000001	IAF83_RS02210	419386	420240	+	WP_002948290.1	92.7	96		n=1:(d=80,20aa,MVINEQEPLKLFCQLNQGYY,NZ_JACSUP010000001,419244,419306,-,confp=0.683)			n=1:(d=32,15aa,VNKFISKSNTYHKKI,NZ_JACSUP010000001,420272,420319,-,confp=0.027)		A1n1074.B40n110 [IAF83_RS02200 (upstream=3) (product=ABC transporter ATP-binding protein)] ; A75n30.B88n30 [IAF83_RS09845 (upstream=2) (product=SPASM domain-containing protein)] ; A48n66.B52n66 [IAF83_RS09850 (upstream=1) (product=radical SAM protein)]	A57n47.B63n47 [IAF83_RS02220 (downstream=2) (product=ribonuclease Y)]	A56n50.B61n50 [IAF83_RS02215 (downstream=1) (product=IS3 family transposase)]	bait27_Rgg	26.07	2.04e-15	88	85	Rgg	Rgg-like	R10n89	Rgg-like Sthermo_1
227	Streptococcus thermophilus	13493	GCF_017367305.1	NZ_JACSUQ010000032	IAF72_RS07620	568	1422	-	WP_002948290.1	92.7	96		n=1:(d=80,20aa,MVINEQEPLKLFCQLNQGYY,NZ_JACSUQ010000032,1502,1564,+,confp=0.683)			n=1:(d=32,15aa,VNKFISKSNTYHKKI,NZ_JACSUQ010000032,489,536,+,confp=0.027)		A48n66.B52n66 [IAF72_RS10185 (upstream=1) (product=radical SAM protein)] ; A75n30.B88n30 [IAF72_RS10190 (upstream=2) (product=SPASM domain-containing protein)] ; A1n1074.B40n110 [IAF72_RS07630 (upstream=3) (product=ABC transporter ATP-binding protein)]		A117n8.B143n7 [IAF72_RS07610 (downstream=2) (product=integrase core domain-containing protein)] ; A68n38.B75n38 [IAF72_RS07615 (downstream=1) (product=1-phosphofructokinase)]	bait27_Rgg	26.07	2.04e-15	88	85	Rgg	Rgg-like	R10n89	Rgg-like Sthermo_1
228	Streptococcus thermophilus	13492	GCF_017367285.1	NZ_JACSUR010000023	IAF84_RS07535	76355	77209	-	WP_002948290.1	92.7	96		n=1:(d=80,20aa,MVINEQEPLKLFCQLNQGYY,NZ_JACSUR010000023,77289,77351,+,confp=0.683)			n=1:(d=32,15aa,VNKFISKSNTYHKKI,NZ_JACSUR010000023,76276,76323,+,confp=0.027)		A48n66.B52n66 [IAF84_RS10065 (upstream=1) (product=radical SAM protein)] ; A75n30.B88n30 [IAF84_RS10070 (upstream=2) (product=SPASM domain-containing protein)] ; A1n1074.B40n110 [IAF84_RS07545 (upstream=3) (product=ABC transporter ATP-binding protein)]	A57n47.B63n47 [IAF84_RS07525 (downstream=2) (product=ribonuclease Y)]	A56n50.B61n50 [IAF84_RS07530 (downstream=1) (product=IS3 family transposase)]	bait27_Rgg	26.07	2.04e-15	88	85	Rgg	Rgg-like	R10n89	Rgg-like Sthermo_1
229	Streptococcus thermophilus	13491	GCF_017367345.1	NZ_JACSUS010000028	IAF75_RS07600	568	1422	-	WP_002948290.1	92.7	96		n=1:(d=80,20aa,MVINEQEPLKLFCQLNQGYY,NZ_JACSUS010000028,1502,1564,+,confp=0.683)			n=1:(d=32,15aa,VNKFISKSNTYHKKI,NZ_JACSUS010000028,489,536,+,confp=0.027)		A48n66.B52n66 [IAF75_RS10170 (upstream=1) (product=radical SAM protein)] ; A75n30.B88n30 [IAF75_RS10175 (upstream=2) (product=SPASM domain-containing protein)] ; A1n1074.B40n110 [IAF75_RS07610 (upstream=3) (product=ABC transporter ATP-binding protein)]		A117n8.B143n7 [IAF75_RS07590 (downstream=2) (product=integrase core domain-containing protein)] ; A68n38.B75n38 [IAF75_RS07595 (downstream=1) (product=1-phosphofructokinase)]	bait27_Rgg	26.07	2.04e-15	88	85	Rgg	Rgg-like	R10n89	Rgg-like Sthermo_1
230	Streptococcus thermophilus	B1	GCF_020829125.1	NZ_JAGSSU010000007	J7S32_RS01945	31449	32303	+	WP_002948290.1	92.7	96		n=1:(d=80,20aa,MVINEQEPLKLFCQLNQGYY,NZ_JAGSSU010000007,31307,31369,-,confp=0.683)			n=1:(d=32,15aa,VNKFISKSNTYHKKI,NZ_JAGSSU010000007,32335,32382,-,confp=0.027)		A1n1074.B40n110 [J7S32_RS01930 (upstream=3) (product=ABC transporter ATP-binding protein)] ; A75n30.B88n30 [J7S32_RS01935 (upstream=2) (product=SPASM domain-containing protein)] ; A48n66.B52n66 [J7S32_RS01940 (upstream=1) (product=radical SAM protein)]	A57n47.B63n47 [J7S32_RS01955 (downstream=2) (product=ribonuclease Y)]	A56n50.B61n50 [J7S32_RS01950 (downstream=1) (product=IS3 family transposase)]	bait27_Rgg	26.07	2.04e-15	88	85	Rgg	Rgg-like	R10n89	Rgg-like Sthermo_1
231	Streptococcus thermophilus	B9	GCF_020829095.1	NZ_JAGSSZ010000006	KBO34_RS01940	31449	32303	+	WP_002948290.1	92.7	96		n=1:(d=80,20aa,MVINEQEPLKLFCQLNQGYY,NZ_JAGSSZ010000006,31307,31369,-,confp=0.683)			n=1:(d=32,15aa,VNKFISKSNTYHKKI,NZ_JAGSSZ010000006,32335,32382,-,confp=0.027)		A1n1074.B40n110 [KBO34_RS01925 (upstream=3) (product=ABC transporter ATP-binding protein)] ; A75n30.B88n30 [KBO34_RS01930 (upstream=2) (product=SPASM domain-containing protein)] ; A48n66.B52n66 [KBO34_RS01935 (upstream=1) (product=radical SAM protein)]	A57n47.B63n47 [KBO34_RS01950 (downstream=2) (product=ribonuclease Y)]	A56n50.B61n50 [KBO34_RS01945 (downstream=1) (product=IS3 family transposase)]	bait27_Rgg	26.07	2.04e-15	88	85	Rgg	Rgg-like	R10n89	Rgg-like Sthermo_1
232	Streptococcus thermophilus	B4	GCF_020829055.1	NZ_JAGSTA010000006	KBN20_RS01885	31447	32301	+	WP_002948290.1	92.7	96		n=1:(d=80,20aa,MVINEQEPLKLFCQLNQGYY,NZ_JAGSTA010000006,31305,31367,-,confp=0.683)			n=1:(d=32,15aa,VNKFISKSNTYHKKI,NZ_JAGSTA010000006,32333,32380,-,confp=0.027)		A1n1074.B40n110 [KBN20_RS01870 (upstream=3) (product=ABC transporter ATP-binding protein)] ; A75n30.B88n30 [KBN20_RS01875 (upstream=2) (product=SPASM domain-containing protein)] ; A48n66.B52n66 [KBN20_RS01880 (upstream=1) (product=radical SAM protein)]	A57n47.B63n47 [KBN20_RS01895 (downstream=2) (product=ribonuclease Y)]	A56n50.B61n50 [KBN20_RS01890 (downstream=1) (product=IS3 family transposase)]	bait27_Rgg	26.07	2.04e-15	88	85	Rgg	Rgg-like	R10n89	Rgg-like Sthermo_1
233	Streptococcus thermophilus	B2	GCF_020829085.1	NZ_JAGTUD010000007	KBM63_RS01945	31449	32303	+	WP_002948290.1	92.7	96		n=1:(d=80,20aa,MVINEQEPLKLFCQLNQGYY,NZ_JAGTUD010000007,31307,31369,-,confp=0.683)			n=1:(d=32,15aa,VNKFISKSNTYHKKI,NZ_JAGTUD010000007,32335,32382,-,confp=0.027)		A1n1074.B40n110 [KBM63_RS01930 (upstream=3) (product=ABC transporter ATP-binding protein)] ; A75n30.B88n30 [KBM63_RS01935 (upstream=2) (product=SPASM domain-containing protein)] ; A48n66.B52n66 [KBM63_RS01940 (upstream=1) (product=radical SAM protein)]	A57n47.B63n47 [KBM63_RS01955 (downstream=2) (product=ribonuclease Y)]	A56n50.B61n50 [KBM63_RS01950 (downstream=1) (product=IS3 family transposase)]	bait27_Rgg	26.07	2.04e-15	88	85	Rgg	Rgg-like	R10n89	Rgg-like Sthermo_1
234	Streptococcus thermophilus	Brie1	GCF_019449755.1	NZ_JAHBRI010000006	StBrie1_RS01930	31449	32303	+	WP_002948290.1	92.7	96		n=1:(d=80,20aa,MVINEQEPLKLFCQLNQGYY,NZ_JAHBRI010000006,31307,31369,-,confp=0.683)			n=1:(d=32,15aa,VNKFISKSNTYHKKI,NZ_JAHBRI010000006,32335,32382,-,confp=0.027)		A1n1074.B40n110 [StBrie1_RS01920 (upstream=3) (product=ABC transporter ATP-binding protein)] ; A69n35.B78n35 [StBrie1_RS09540 (upstream=2) (product=SPASM domain-containing protein)] ; A48n66.B52n66 [StBrie1_RS09545 (upstream=1) (product=radical SAM protein)]	A57n47.B63n47 [StBrie1_RS01940 (downstream=2) (product=ribonuclease Y)]	A56n50.B61n50 [StBrie1_RS01935 (downstream=1) (product=IS3 family transposase)]	bait27_Rgg	26.07	2.04e-15	88	85	Rgg	Rgg-like	R10n89	Rgg-like Sthermo_1
235	Streptococcus thermophilus	Vach57	GCF_019449675.1	NZ_JAHBRJ010000007	StVach57_RS02045	31528	32382	+	WP_002948290.1	92.7	96		n=1:(d=80,20aa,MVINEQEPLKLFCQLNQGYY,NZ_JAHBRJ010000007,31386,31448,-,confp=0.683)			n=1:(d=32,15aa,VNKFISKSNTYHKKI,NZ_JAHBRJ010000007,32414,32461,-,confp=0.027)		A1n1074.B40n110 [StVach57_RS02035 (upstream=3) (product=ABC transporter ATP-binding protein)] ; A69n35.B78n35 [StVach57_RS09605 (upstream=2) (product=SPASM domain-containing protein)] ; A48n66.B52n66 [StVach57_RS09610 (upstream=1) (product=radical SAM protein)]	A57n47.B63n47 [StVach57_RS02055 (downstream=2) (product=ribonuclease Y)]	A56n50.B61n50 [StVach57_RS02050 (downstream=1) (product=IS3 family transposase)]	bait27_Rgg	26.07	2.04e-15	88	85	Rgg	Rgg-like	R10n89	Rgg-like Sthermo_1
236	Streptococcus thermophilus	Nect1	GCF_019449885.1	NZ_JAHDUP010000006	StNect1_RS01505	27084	27938	+	WP_002948290.1	92.7	96		n=1:(d=80,20aa,MVINEQEPLKLFCQLNQGYY,NZ_JAHDUP010000006,26942,27004,-,confp=0.683)			n=1:(d=32,15aa,VNKFISKSNTYHKKI,NZ_JAHDUP010000006,27970,28017,-,confp=0.027)		A1n1074.B40n110 [StNect1_RS01495 (upstream=3) (product=ABC transporter ATP-binding protein)] ; A69n35.B78n35 [StNect1_RS09560 (upstream=2) (product=SPASM domain-containing protein)] ; A48n66.B52n66 [StNect1_RS09565 (upstream=1) (product=radical SAM protein)]	A57n47.B63n47 [StNect1_RS01515 (downstream=2) (product=ribonuclease Y)]	A56n50.B61n50 [StNect1_RS01510 (downstream=1) (product=IS3 family transposase)]	bait27_Rgg	26.07	2.04e-15	88	85	Rgg	Rgg-like	R10n89	Rgg-like Sthermo_1
237	Streptococcus thermophilus	CF2_14	GCF_020075895.1	NZ_JAIQWF010000005	LAV61_RS02710	31456	32310	+	WP_002948290.1	92.7	96		n=1:(d=80,20aa,MVINEQEPLKLFCQLNQGYY,NZ_JAIQWF010000005,31314,31376,-,confp=0.683)			n=1:(d=32,15aa,VNKFISKSNTYHKKI,NZ_JAIQWF010000005,32342,32389,-,confp=0.027)		A1n1074.B40n110 [LAV61_RS02695 (upstream=3) (product=ABC transporter ATP-binding protein)] ; A69n35.B78n35 [LAV61_RS02700 (upstream=2) (product=SPASM domain-containing protein)] ; A48n66.B52n66 [LAV61_RS02705 (upstream=1) (product=radical SAM protein)]	A57n47.B63n47 [LAV61_RS02720 (downstream=2) (product=ribonuclease Y)]	A56n50.B61n50 [LAV61_RS02715 (downstream=1) (product=IS3 family transposase)]	bait27_Rgg	26.07	2.04e-15	88	85	Rgg	Rgg-like	R10n89	Rgg-like Sthermo_1
238	Streptococcus thermophilus	CF10_14	GCF_020075985.1	NZ_JAIQWL010000024	LAV47_RS08045	26508	27362	+	WP_002948290.1	92.7	96		n=1:(d=80,20aa,MVINEQEPLKLFCQLNQGYY,NZ_JAIQWL010000024,26366,26428,-,confp=0.683)			n=1:(d=32,15aa,VNKFISKSNTYHKKI,NZ_JAIQWL010000024,27394,27441,-,confp=0.027)		A1n1074.B40n110 [LAV47_RS08030 (upstream=3) (product=ABC transporter ATP-binding protein)] ; A69n35.B78n35 [LAV47_RS08035 (upstream=2) (product=SPASM domain-containing protein)] ; A48n66.B52n66 [LAV47_RS08040 (upstream=1) (product=radical SAM protein)]		A148n4.B171n4 [LAV47_RS08050 (downstream=1) (product=hypothetical protein)]	bait27_Rgg	26.07	2.04e-15	88	85	Rgg	Rgg-like	R10n89	Rgg-like Sthermo_1
239	Streptococcus thermophilus	CF3_14	GCF_020076085.1	NZ_JAIQWN010000019	LAV51_RS07695	267	1121	-	WP_002948290.1	92.7	96		n=1:(d=80,20aa,MVINEQEPLKLFCQLNQGYY,NZ_JAIQWN010000019,1201,1263,+,confp=0.683)			n=1:(d=32,15aa,VNKFISKSNTYHKKI,NZ_JAIQWN010000019,188,235,+,confp=0.027)		A48n66.B52n66 [LAV51_RS07700 (upstream=1) (product=radical SAM protein)] ; A69n35.B78n35 [LAV51_RS07705 (upstream=2) (product=SPASM domain-containing protein)] ; A1n1074.B40n110 [LAV51_RS07710 (upstream=3) (product=ABC transporter ATP-binding protein)]		A148n4.B171n4 [LAV51_RS07690 (downstream=1) (product=hypothetical protein)]	bait27_Rgg	26.07	2.04e-15	88	85	Rgg	Rgg-like	R10n89	Rgg-like Sthermo_1
240	Streptococcus thermophilus	QAUSTN63	GCF_022509625.1	NZ_JAJAOG010000021	LHU97_RS06800	568	1422	-	WP_002948290.1	92.7	96		n=1:(d=80,20aa,MVINEQEPLKLFCQLNQGYY,NZ_JAJAOG010000021,1502,1564,+,confp=0.683)			n=1:(d=32,15aa,VNKFISKSNTYHKKI,NZ_JAJAOG010000021,489,536,+,confp=0.027)		A48n66.B52n66 [LHU97_RS06805 (upstream=1) (product=radical SAM protein)] ; A75n30.B88n30 [LHU97_RS06810 (upstream=2) (product=SPASM domain-containing protein)] ; A1n1074.B40n110 [LHU97_RS06815 (upstream=3) (product=ABC transporter ATP-binding protein)]		A117n8.B143n7 [LHU97_RS06790 (downstream=2) (product=integrase core domain-containing protein)] ; A68n38.B75n38 [LHU97_RS06795 (downstream=1) (product=1-phosphofructokinase)]	bait27_Rgg	26.07	2.04e-15	88	85	Rgg	Rgg-like	R10n89	Rgg-like Sthermo_1
241	Streptococcus thermophilus	C42	GCF_030237735.1	NZ_JASGSO010000003	QRO64_RS02555	106846	107700	-	WP_002948290.1	92.7	96		n=1:(d=80,20aa,MVINEQEPLKLFCQLNQGYY,NZ_JASGSO010000003,107780,107842,+,confp=0.683)			n=1:(d=32,15aa,VNKFISKSNTYHKKI,NZ_JASGSO010000003,106767,106814,+,confp=0.027)		A48n66.B52n66 [QRO64_RS02560 (upstream=1) (product=radical SAM protein)] ; A69n35.B78n35 [QRO64_RS02565 (upstream=2) (product=SPASM domain-containing protein)] ; A1n1074.B40n110 [QRO64_RS02570 (upstream=3) (product=ABC transporter ATP-binding protein)]	A57n47.B63n47 [QRO64_RS02545 (downstream=2) (product=ribonuclease Y)]	A56n50.B61n50 [QRO64_RS02550 (downstream=1) (product=IS3 family transposase)]	bait27_Rgg	26.07	2.04e-15	88	85	Rgg	Rgg-like	R10n89	Rgg-like Sthermo_1
242	Streptococcus thermophilus	KLDS3.1012	GCF_001266475.1	NZ_LHSK01000001	AKL23_RS02040	368856	369710	+	WP_002948290.1	92.7	96		n=1:(d=80,20aa,MVINEQEPLKLFCQLNQGYY,NZ_LHSK01000001,368714,368776,-,confp=0.683)			n=1:(d=32,15aa,VNKFISKSNTYHKKI,NZ_LHSK01000001,369742,369789,-,confp=0.027)		A1n1074.B40n110 [AKL23_RS02030 (upstream=3) (product=ABC transporter ATP-binding protein)] ; A69n35.B78n35 [AKL23_RS11455 (upstream=2) (product=SPASM domain-containing protein)] ; A48n66.B52n66 [AKL23_RS11460 (upstream=1) (product=radical SAM protein)]	A57n47.B63n47 [AKL23_RS02055 (downstream=2) (product=ribonuclease Y)]	A56n50.B61n50 [AKL23_RS02045 (downstream=1) (product=IS3 family transposase)]	bait27_Rgg	26.07	2.04e-15	88	85	Rgg	Rgg-like	R10n89	Rgg-like Sthermo_1
243	Streptococcus thermophilus	STH_CIRM_18	GCF_903885985.1	NZ_LR822008	H0501_RS02170	398167	399021	+	WP_002948290.1	92.7	96		n=1:(d=80,20aa,MVINEQEPLKLFCQLNQGYY,NZ_LR822008,398025,398087,-,confp=0.683)			n=1:(d=32,15aa,VNKFISKSNTYHKKI,NZ_LR822008,399053,399100,-,confp=0.027)		A1n1074.B40n110 [H0501_RS02160 (upstream=3) (product=ABC transporter ATP-binding protein)] ; A69n35.B78n35 [H0501_RS09815 (upstream=2) (product=SPASM domain-containing protein)] ; A48n66.B52n66 [H0501_RS09820 (upstream=1) (product=radical SAM protein)]	A57n47.B63n47 [H0501_RS02180 (downstream=2) (product=ribonuclease Y)]	A56n50.B61n50 [H0501_RS02175 (downstream=1) (product=IS3 family transposase)]	bait27_Rgg	26.07	2.04e-15	88	85	Rgg	Rgg-like	R10n89	Rgg-like Sthermo_1
244	Streptococcus thermophilus	STH_CIRM_19	GCF_903886075.1	NZ_LR822009	H0503_RS02075	386387	387241	+	WP_002948290.1	92.7	96		n=1:(d=80,20aa,MVINEQEPLKLFCQLNQGYY,NZ_LR822009,386245,386307,-,confp=0.683)			n=1:(d=32,15aa,VNKFISKSNTYHKKI,NZ_LR822009,387273,387320,-,confp=0.027)		A1n1074.B40n110 [H0503_RS02065 (upstream=3) (product=ABC transporter ATP-binding protein)] ; A69n35.B78n35 [H0503_RS09730 (upstream=2) (product=SPASM domain-containing protein)] ; A48n66.B52n66 [H0503_RS09735 (upstream=1) (product=radical SAM protein)]	A57n47.B63n47 [H0503_RS02085 (downstream=2) (product=ribonuclease Y)]	A56n50.B61n50 [H0503_RS02080 (downstream=1) (product=IS3 family transposase)]	bait27_Rgg	26.07	2.04e-15	88	85	Rgg	Rgg-like	R10n89	Rgg-like Sthermo_1
245	Streptococcus thermophilus	STH_CIRM_32	GCF_903886345.1	NZ_LR822013	H0502_RS06210	1240965	1241819	-	WP_002948290.1	92.7	96		n=1:(d=80,20aa,MVINEQEPLKLFCQLNQGYY,NZ_LR822013,1241899,1241961,+,confp=0.683)			n=1:(d=32,15aa,VNKFISKSNTYHKKI,NZ_LR822013,1240886,1240933,+,confp=0.027)		A48n66.B52n66 [H0502_RS10060 (upstream=1) (product=radical SAM protein)] ; A69n35.B78n35 [H0502_RS10065 (upstream=2) (product=SPASM domain-containing protein)] ; A1n1074.B40n110 [H0502_RS06220 (upstream=3) (product=ABC transporter ATP-binding protein)]	A57n47.B63n47 [H0502_RS06200 (downstream=2) (product=ribonuclease Y)]	A56n50.B61n50 [H0502_RS06205 (downstream=1) (product=IS3 family transposase)]	bait27_Rgg	26.07	2.04e-15	88	85	Rgg	Rgg-like	R10n89	Rgg-like Sthermo_1
246	Streptococcus thermophilus	STH_CIRM_1047	GCF_903890825.1	NZ_LR822031	H1W74_RS02050	377715	378569	+	WP_002948290.1	92.7	96		n=1:(d=80,20aa,MVINEQEPLKLFCQLNQGYY,NZ_LR822031,377573,377635,-,confp=0.683)			n=1:(d=32,15aa,VNKFISKSNTYHKKI,NZ_LR822031,378601,378648,-,confp=0.027)		A1n1074.B40n110 [H1W74_RS02040 (upstream=2) (product=ABC transporter ATP-binding protein)] ; A2n542.B59n53 [H1W74_RS02045 (upstream=1) (product=radical SAM protein)]	A57n47.B63n47 [H1W74_RS02060 (downstream=2) (product=ribonuclease Y)]	A56n50.B61n50 [H1W74_RS02055 (downstream=1) (product=IS3 family transposase)]	bait27_Rgg	26.07	2.04e-15	88	85	Rgg	Rgg-like	R10n89	Rgg-like Sthermo_1
247	Streptococcus thermophilus	STH_CIRM_1051	GCF_903891015.1	NZ_LR822035	H1X38_RS02105	383643	384497	+	WP_002948290.1	92.7	96		n=1:(d=80,20aa,MVINEQEPLKLFCQLNQGYY,NZ_LR822035,383501,383563,-,confp=0.683)			n=1:(d=32,15aa,VNKFISKSNTYHKKI,NZ_LR822035,384529,384576,-,confp=0.027)		A1n1074.B40n110 [H1X38_RS02095 (upstream=3) (product=ABC transporter ATP-binding protein)] ; A69n35.B78n35 [H1X38_RS09835 (upstream=2) (product=SPASM domain-containing protein)] ; A48n66.B52n66 [H1X38_RS09840 (upstream=1) (product=radical SAM protein)]	A57n47.B63n47 [H1X38_RS02115 (downstream=2) (product=ribonuclease Y)]	A56n50.B61n50 [H1X38_RS02110 (downstream=1) (product=IS3 family transposase)]	bait27_Rgg	26.07	2.04e-15	88	85	Rgg	Rgg-like	R10n89	Rgg-like Sthermo_1
248	Streptococcus thermophilus	STH_CIRM_1055	GCF_903891025.1	NZ_LR822036	H1W84_RS02165	393115	393969	+	WP_002948290.1	92.7	96		n=1:(d=80,20aa,MVINEQEPLKLFCQLNQGYY,NZ_LR822036,392973,393035,-,confp=0.683)			n=1:(d=32,15aa,VNKFISKSNTYHKKI,NZ_LR822036,394001,394048,-,confp=0.027)		A1n1074.B40n110 [H1W84_RS02155 (upstream=3) (product=ABC transporter ATP-binding protein)] ; A69n35.B78n35 [H1W84_RS09840 (upstream=2) (product=SPASM domain-containing protein)] ; A48n66.B52n66 [H1W84_RS09845 (upstream=1) (product=radical SAM protein)]	A57n47.B63n47 [H1W84_RS02175 (downstream=2) (product=ribonuclease Y)]	A56n50.B61n50 [H1W84_RS02170 (downstream=1) (product=IS3 family transposase)]	bait27_Rgg	26.07	2.04e-15	88	85	Rgg	Rgg-like	R10n89	Rgg-like Sthermo_1
249	Streptococcus thermophilus	KU30	GCF_003129655.1	NZ_QFFS01000003	DID82_RS02575	106862	107716	-	WP_002948290.1	92.7	96		n=1:(d=80,20aa,MVINEQEPLKLFCQLNQGYY,NZ_QFFS01000003,107796,107858,+,confp=0.683)			n=1:(d=32,15aa,VNKFISKSNTYHKKI,NZ_QFFS01000003,106783,106830,+,confp=0.027)		A48n66.B52n66 [DID82_RS10250 (upstream=1) (product=radical SAM protein)] ; A69n35.B78n35 [DID82_RS10255 (upstream=2) (product=SPASM domain-containing protein)] ; A1n1074.B40n110 [DID82_RS02585 (upstream=3) (product=ABC transporter ATP-binding protein)]	A57n47.B63n47 [DID82_RS02560 (downstream=2) (product=ribonuclease Y)]	A56n50.B61n50 [DID82_RS02570 (downstream=1) (product=IS3 family transposase)]	bait27_Rgg	26.07	2.04e-15	88	85	Rgg	Rgg-like	R10n89	Rgg-like Sthermo_1
250	Streptococcus thermophilus	980	GCF_025127245.1	NZ_RIFS01000063	EFL68_RS09205	5975	6829	+	WP_002948290.1	92.7	96		n=1:(d=80,20aa,MVINEQEPLKLFCQLNQGYY,NZ_RIFS01000063,5833,5895,-,confp=0.683)			n=1:(d=32,15aa,VNKFISKSNTYHKKI,NZ_RIFS01000063,6861,6908,-,confp=0.027)		A1n1074.B40n110 [EFL68_RS09190 (upstream=3) (product=ABC transporter ATP-binding protein)] ; A75n30.B88n30 [EFL68_RS09195 (upstream=2) (product=SPASM domain-containing protein)] ; A48n66.B52n66 [EFL68_RS09200 (upstream=1) (product=radical SAM protein)]		A68n38.B75n38 [EFL68_RS09210 (downstream=1) (product=1-phosphofructokinase)] ; A155n4.B173n4 [EFL68_RS09215 (downstream=2) (product=integrase core domain-containing protein)]	bait27_Rgg	26.07	2.04e-15	88	85	Rgg	Rgg-like	R10n89	Rgg-like Sthermo_1
251	Streptococcus thermophilus	979	GCF_025127235.1	NZ_RIFT01000023	EFL52_RS05110	503	1357	-	WP_002948290.1	92.7	96		n=1:(d=80,20aa,MVINEQEPLKLFCQLNQGYY,NZ_RIFT01000023,1437,1499,+,confp=0.683)			n=1:(d=32,15aa,VNKFISKSNTYHKKI,NZ_RIFT01000023,424,471,+,confp=0.027)		A48n66.B52n66 [EFL52_RS05115 (upstream=1) (product=radical SAM protein)] ; A75n30.B88n30 [EFL52_RS05120 (upstream=2) (product=SPASM domain-containing protein)] ; A1n1074.B40n110 [EFL52_RS05125 (upstream=3) (product=ABC transporter ATP-binding protein)]		A400n1.B432n1 [EFL52_RS05100 (downstream=2) (product=integrase core domain-containing protein)] ; A68n38.B75n38 [EFL52_RS05105 (downstream=1) (product=1-phosphofructokinase)]	bait27_Rgg	26.07	2.04e-15	88	85	Rgg	Rgg-like	R10n89	Rgg-like Sthermo_1
252	Streptococcus thermophilus	978	GCF_025127255.1	NZ_RIFU01000052	EFL62_RS08660	5971	6825	+	WP_002948290.1	92.7	96		n=1:(d=80,20aa,MVINEQEPLKLFCQLNQGYY,NZ_RIFU01000052,5829,5891,-,confp=0.683)			n=1:(d=32,15aa,VNKFISKSNTYHKKI,NZ_RIFU01000052,6857,6904,-,confp=0.027)		A1n1074.B40n110 [EFL62_RS08645 (upstream=3) (product=ABC transporter ATP-binding protein)] ; A75n30.B88n30 [EFL62_RS08650 (upstream=2) (product=SPASM domain-containing protein)] ; A48n66.B52n66 [EFL62_RS08655 (upstream=1) (product=radical SAM protein)]		A68n38.B75n38 [EFL62_RS08665 (downstream=1) (product=1-phosphofructokinase)] ; A117n8.B143n7 [EFL62_RS08670 (downstream=2) (product=integrase core domain-containing protein)]	bait27_Rgg	26.07	2.04e-15	88	85	Rgg	Rgg-like	R10n89	Rgg-like Sthermo_1
253	Streptococcus thermophilus	977	GCF_025129195.1	NZ_RIFV01000052	EFL56_RS08960	5975	6829	+	WP_002948290.1	92.7	96		n=1:(d=80,20aa,MVINEQEPLKLFCQLNQGYY,NZ_RIFV01000052,5833,5895,-,confp=0.683)			n=1:(d=32,15aa,VNKFISKSNTYHKKI,NZ_RIFV01000052,6861,6908,-,confp=0.027)		A1n1074.B40n110 [EFL56_RS08945 (upstream=3) (product=ABC transporter ATP-binding protein)] ; A75n30.B88n30 [EFL56_RS08950 (upstream=2) (product=SPASM domain-containing protein)] ; A48n66.B52n66 [EFL56_RS08955 (upstream=1) (product=radical SAM protein)]		A68n38.B75n38 [EFL56_RS08965 (downstream=1) (product=1-phosphofructokinase)] ; A280n1.B287n1 [EFL56_RS08970 (downstream=2) (product=IS3 family transposase)]	bait27_Rgg	26.07	2.04e-15	88	85	Rgg	Rgg-like	R10n89	Rgg-like Sthermo_1
254	Streptococcus thermophilus	974	GCF_025132835.1	NZ_RIFX01000040	EFL74_RS06980	5973	6827	+	WP_002948290.1	92.7	96		n=1:(d=80,20aa,MVINEQEPLKLFCQLNQGYY,NZ_RIFX01000040,5831,5893,-,confp=0.683)			n=1:(d=32,15aa,VNKFISKSNTYHKKI,NZ_RIFX01000040,6859,6906,-,confp=0.027)		A1n1074.B40n110 [EFL74_RS06965 (upstream=3) (product=ABC transporter ATP-binding protein)] ; A75n30.B88n30 [EFL74_RS06970 (upstream=2) (product=SPASM domain-containing protein)] ; A48n66.B52n66 [EFL74_RS06975 (upstream=1) (product=radical SAM protein)]		A68n38.B75n38 [EFL74_RS06985 (downstream=1) (product=1-phosphofructokinase)]	bait27_Rgg	26.07	2.04e-15	88	85	Rgg	Rgg-like	R10n89	Rgg-like Sthermo_1
255	Streptococcus thermophilus	973	GCF_025132855.1	NZ_RIFY01000043	EFL65_RS07975	5971	6825	+	WP_002948290.1	92.7	96		n=1:(d=80,20aa,MVINEQEPLKLFCQLNQGYY,NZ_RIFY01000043,5829,5891,-,confp=0.683)			n=1:(d=32,15aa,VNKFISKSNTYHKKI,NZ_RIFY01000043,6857,6904,-,confp=0.027)		A1n1074.B40n110 [EFL65_RS07960 (upstream=3) (product=ABC transporter ATP-binding protein)] ; A75n30.B88n30 [EFL65_RS07965 (upstream=2) (product=SPASM domain-containing protein)] ; A48n66.B52n66 [EFL65_RS07970 (upstream=1) (product=radical SAM protein)]		A68n38.B75n38 [EFL65_RS07980 (downstream=1) (product=1-phosphofructokinase)]	bait27_Rgg	26.07	2.04e-15	88	85	Rgg	Rgg-like	R10n89	Rgg-like Sthermo_1
256	Streptococcus thermophilus	1047	GCF_025132955.1	NZ_RIGY01000022	EFM03_RS04645	5835	6689	+	WP_002948290.1	92.7	96		n=1:(d=80,20aa,MVINEQEPLKLFCQLNQGYY,NZ_RIGY01000022,5693,5755,-,confp=0.683)			n=1:(d=32,15aa,VNKFISKSNTYHKKI,NZ_RIGY01000022,6721,6768,-,confp=0.027)		A1n1074.B40n110 [EFM03_RS04635 (upstream=2) (product=ABC transporter ATP-binding protein)] ; A2n542.B59n53 [EFM03_RS04640 (upstream=1) (product=radical SAM protein)]		A399n1.B367n1 [EFM03_RS04650 (downstream=1) (product=IS3-like element IS981 family transposase)]	bait27_Rgg	26.07	2.04e-15	88	85	Rgg	Rgg-like	R10n89	Rgg-like Sthermo_1
257	Streptococcus thermophilus	CIRM-BIA 1124	GCF_025186725.1	NZ_RIHX01000017	EFM41_RS05180	26493	27347	+	WP_002948290.1	92.7	96		n=1:(d=80,20aa,MVINEQEPLKLFCQLNQGYY,NZ_RIHX01000017,26351,26413,-,confp=0.683)			n=1:(d=32,15aa,VNKFISKSNTYHKKI,NZ_RIHX01000017,27379,27426,-,confp=0.027)		A1n1074.B40n110 [EFM41_RS05170 (upstream=2) (product=ABC transporter ATP-binding protein)] ; A2n542.B59n53 [EFM41_RS05175 (upstream=1) (product=radical SAM protein)]		A68n38.B75n38 [EFM41_RS05185 (downstream=1) (product=1-phosphofructokinase)] ; A146n4.B180n4 [EFM41_RS05190 (downstream=2) (product=IS3 family transposase)]	bait27_Rgg	26.07	2.04e-15	88	85	Rgg	Rgg-like	R10n89	Rgg-like Sthermo_1
258	Streptococcus thermophilus	CIRM-BIA 1047	GCF_025186805.1	NZ_RIHY01000007	EFM51_RS01160	630	1484	-	WP_002948290.1	92.7	96		n=1:(d=80,20aa,MVINEQEPLKLFCQLNQGYY,NZ_RIHY01000007,1564,1626,+,confp=0.683)			n=1:(d=32,15aa,VNKFISKSNTYHKKI,NZ_RIHY01000007,551,598,+,confp=0.027)		A2n542.B59n53 [EFM51_RS01165 (upstream=1) (product=radical SAM protein)] ; A1n1074.B40n110 [EFM51_RS01170 (upstream=2) (product=ABC transporter ATP-binding protein)]		A155n4.B173n4 [EFM51_RS01150 (downstream=2) (product=IS3 family transposase)] ; A68n38.B75n38 [EFM51_RS01155 (downstream=1) (product=1-phosphofructokinase)]	bait27_Rgg	26.07	2.04e-15	88	85	Rgg	Rgg-like	R10n89	Rgg-like Sthermo_1
259	Streptococcus thermophilus	CIRM-BIA 1051	GCF_025186765.1	NZ_RIHZ01000013	EFM44_RS04405	26876	27730	+	WP_002948290.1	92.7	96		n=1:(d=80,20aa,MVINEQEPLKLFCQLNQGYY,NZ_RIHZ01000013,26734,26796,-,confp=0.683)			n=1:(d=32,15aa,VNKFISKSNTYHKKI,NZ_RIHZ01000013,27762,27809,-,confp=0.027)		A1n1074.B40n110 [EFM44_RS04390 (upstream=3) (product=ABC transporter ATP-binding protein)] ; A69n35.B78n35 [EFM44_RS04395 (upstream=2) (product=SPASM domain-containing protein)] ; A48n66.B52n66 [EFM44_RS04400 (upstream=1) (product=radical SAM protein)]		A68n38.B75n38 [EFM44_RS04410 (downstream=1) (product=1-phosphofructokinase)]	bait27_Rgg	26.07	2.04e-15	88	85	Rgg	Rgg-like	R10n89	Rgg-like Sthermo_1
260	Streptococcus thermophilus	CIRM-BIA 32	GCF_025187305.1	NZ_RIIO01000011	EFM76_RS02945	40408	41262	-	WP_002948290.1	92.7	96		n=1:(d=80,20aa,MVINEQEPLKLFCQLNQGYY,NZ_RIIO01000011,41342,41404,+,confp=0.683)			n=1:(d=32,15aa,VNKFISKSNTYHKKI,NZ_RIIO01000011,40329,40376,+,confp=0.027)		A48n66.B52n66 [EFM76_RS02950 (upstream=1) (product=radical SAM protein)] ; A75n30.B88n30 [EFM76_RS02955 (upstream=2) (product=SPASM domain-containing protein)] ; A1n1074.B40n110 [EFM76_RS02960 (upstream=3) (product=ABC transporter ATP-binding protein)]	A57n47.B63n47 [EFM76_RS02935 (downstream=2) (product=ribonuclease Y)]	A56n50.B61n50 [EFM76_RS02940 (downstream=1) (product=IS3 family transposase)]	bait27_Rgg	26.07	2.04e-15	88	85	Rgg	Rgg-like	R10n89	Rgg-like Sthermo_1
261	Streptococcus thermophilus	CIRM-BIA 19	GCF_025187385.1	NZ_RIIQ01000070	EFM77_RS09330	6364	7218	+	WP_002948290.1	92.7	96		n=1:(d=80,20aa,MVINEQEPLKLFCQLNQGYY,NZ_RIIQ01000070,6222,6284,-,confp=0.683)			n=1:(d=32,15aa,VNKFISKSNTYHKKI,NZ_RIIQ01000070,7250,7297,-,confp=0.027)		A1n1074.B40n110 [EFM77_RS09315 (upstream=3) (product=ABC transporter ATP-binding protein)] ; A69n35.B78n35 [EFM77_RS09320 (upstream=2) (product=SPASM domain-containing protein)] ; A48n66.B52n66 [EFM77_RS09325 (upstream=1) (product=radical SAM protein)]		A68n38.B75n38 [EFM77_RS09335 (downstream=1) (product=1-phosphofructokinase)] ; A155n4.B173n4 [EFM77_RS09340 (downstream=2) (product=integrase core domain-containing protein)]	bait27_Rgg	26.07	2.04e-15	88	85	Rgg	Rgg-like	R10n89	Rgg-like Sthermo_1
262	Streptococcus thermophilus	CIRM-BIA 18	GCF_025187365.1	NZ_RIIR01000003	EFM80_RS00575	5975	6829	+	WP_002948290.1	92.7	96		n=1:(d=80,20aa,MVINEQEPLKLFCQLNQGYY,NZ_RIIR01000003,5833,5895,-,confp=0.683)			n=1:(d=32,15aa,VNKFISKSNTYHKKI,NZ_RIIR01000003,6861,6908,-,confp=0.027)		A1n1074.B40n110 [EFM80_RS00560 (upstream=3) (product=ABC transporter ATP-binding protein)] ; A75n30.B88n30 [EFM80_RS00565 (upstream=2) (product=SPASM domain-containing protein)] ; A48n66.B52n66 [EFM80_RS00570 (upstream=1) (product=radical SAM protein)]	A57n47.B63n47 [EFM80_RS00585 (downstream=2) (product=ribonuclease Y)]	A56n50.B61n50 [EFM80_RS00580 (downstream=1) (product=IS3 family transposase)]	bait27_Rgg	26.07	2.04e-15	88	85	Rgg	Rgg-like	R10n89	Rgg-like Sthermo_1
263	Streptococcus thermophilus	CIRM-BIA 1058	GCF_025187465.1	NZ_RIIU01000104	EFM73_RS09335	5973	6827	+	WP_002948290.1	92.7	96		n=1:(d=80,20aa,MVINEQEPLKLFCQLNQGYY,NZ_RIIU01000104,5831,5893,-,confp=0.683)			n=1:(d=32,15aa,VNKFISKSNTYHKKI,NZ_RIIU01000104,6859,6906,-,confp=0.027)		A1n1074.B40n110 [EFM73_RS09320 (upstream=3) (product=ABC transporter ATP-binding protein)] ; A75n30.B88n30 [EFM73_RS09325 (upstream=2) (product=SPASM domain-containing protein)] ; A48n66.B52n66 [EFM73_RS09330 (upstream=1) (product=radical SAM protein)]		A68n38.B75n38 [EFM73_RS09340 (downstream=1) (product=1-phosphofructokinase)] ; A141n5.B165n5 [EFM73_RS09345 (downstream=2) (product=IS3 family transposase)]	bait27_Rgg	26.07	2.04e-15	88	85	Rgg	Rgg-like	R10n89	Rgg-like Sthermo_1
264	Streptococcus thermophilus	CIRM-BIA 1057	GCF_025187565.1	NZ_RIJA01000009	EFM74_RS03285	341	1195	-	WP_002948290.1	92.7	96		n=1:(d=80,20aa,MVINEQEPLKLFCQLNQGYY,NZ_RIJA01000009,1275,1337,+,confp=0.683)			n=1:(d=32,15aa,VNKFISKSNTYHKKI,NZ_RIJA01000009,262,309,+,confp=0.027)		A2n542.B59n53 [EFM74_RS03290 (upstream=1) (product=radical SAM protein)] ; A1n1074.B40n110 [EFM74_RS03295 (upstream=2) (product=ABC transporter ATP-binding protein)]		A146n4.B180n4 [EFM74_RS03275 (downstream=2) (product=IS3 family transposase)] ; A68n38.B75n38 [EFM74_RS03280 (downstream=1) (product=1-phosphofructokinase)]	bait27_Rgg	26.07	2.04e-15	88	85	Rgg	Rgg-like	R10n89	Rgg-like Sthermo_1
265	Streptococcus thermophilus	CIRM-BIA 1860	GCF_025187585.1	NZ_RIJB01000039	EFM93_RS05610	310	1164	-	WP_002948290.1	92.7	96		n=1:(d=80,20aa,MVINEQEPLKLFCQLNQGYY,NZ_RIJB01000039,1244,1306,+,confp=0.683)			n=1:(d=32,15aa,VNKFISKSNTYHKKI,NZ_RIJB01000039,231,278,+,confp=0.027)		A48n66.B52n66 [EFM93_RS05615 (upstream=1) (product=radical SAM protein)] ; A75n30.B88n30 [EFM93_RS05620 (upstream=2) (product=SPASM domain-containing protein)] ; A1n1074.B40n110 [EFM93_RS05625 (upstream=3) (product=ABC transporter ATP-binding protein)]		A68n38.B75n38 [EFM93_RS05605 (downstream=1) (product=1-phosphofructokinase)]	bait27_Rgg	26.07	2.04e-15	88	85	Rgg	Rgg-like	R10n89	Rgg-like Sthermo_1
266	Streptococcus thermophilus	CIRM-BIA 1055	GCF_025187665.1	NZ_RIJF01000084	EFM86_RS08130	335	1189	-	WP_002948290.1	92.7	96		n=1:(d=80,20aa,MVINEQEPLKLFCQLNQGYY,NZ_RIJF01000084,1269,1331,+,confp=0.683)			n=1:(d=32,15aa,VNKFISKSNTYHKKI,NZ_RIJF01000084,256,303,+,confp=0.027)		A48n66.B52n66 [EFM86_RS08135 (upstream=1) (product=radical SAM protein)] ; A75n30.B88n30 [EFM86_RS08140 (upstream=2) (product=SPASM domain-containing protein)] ; A1n1074.B40n110 [EFM86_RS08145 (upstream=3) (product=ABC transporter ATP-binding protein)]		A146n4.B180n4 [EFM86_RS08120 (downstream=2) (product=IS3 family transposase)] ; A68n38.B75n38 [EFM86_RS08125 (downstream=1) (product=1-phosphofructokinase)]	bait27_Rgg	26.07	2.04e-15	88	85	Rgg	Rgg-like	R10n89	Rgg-like Sthermo_1
267	Streptococcus thermophilus	FAM 13496	GCF_005864465.1	NZ_VBTK01000020	FEZ54_RS06935	3950	4804	-	WP_002948290.1	92.7	96		n=1:(d=80,20aa,MVINEQEPLKLFCQLNQGYY,NZ_VBTK01000020,4884,4946,+,confp=0.683)			n=1:(d=32,15aa,VNKFISKSNTYHKKI,NZ_VBTK01000020,3871,3918,+,confp=0.027)		A48n66.B52n66 [FEZ54_RS10805 (upstream=1) (product=radical SAM protein)] ; A69n35.B78n35 [FEZ54_RS10810 (upstream=2) (product=SPASM domain-containing protein)] ; A1n1074.B40n110 [FEZ54_RS06945 (upstream=3) (product=ABC transporter ATP-binding protein)]	A57n47.B63n47 [FEZ54_RS06920 (downstream=2) (product=ribonuclease Y)]	A56n50.B61n50 [FEZ54_RS06930 (downstream=1) (product=IS3 family transposase)]	bait27_Rgg	26.07	2.04e-15	88	85	Rgg	Rgg-like	R10n89	Rgg-like Sthermo_1
268	Streptococcus thermophilus	252	GCF_017156775.1	NZ_JAFIWH010000073	JY232_RS08695	26875	27729	-	WP_206285339.1	93	96		n=2:(d=80,27aa,MVINEIVEHDFYQDYNIFKNFICGSSC,NZ_JAFIWH010000073,27809,27892,+,confp=0.634);(d=164,20aa,MHSDQSYVHFVANTIDQSLS,NZ_JAFIWH010000073,27893,27955,+,confp=0.238)			n=1:(d=11,22aa,VNKFISKSNTYHEKNLSVFYLK,NZ_JAFIWH010000073,26796,26864,+,confp=0.066)		A2n542.B59n53 [JY232_RS08700 (upstream=1) (product=radical SAM protein)] ; A1n1074.B40n110 [JY232_RS08705 (upstream=2) (product=ABC transporter ATP-binding protein)]		A283n1.B305n1 [JY232_RS08675 (downstream=4) (product=type I pullulanase)] ; A144n5.B160n5 [JY232_RS08680 (downstream=3) (product=1)] ; A179n3.B208n3 [JY232_RS08685 (downstream=2) (product=IS3 family transposase)] ; A68n38.B75n38 [JY232_RS08690 (downstream=1) (product=1-phosphofructokinase)]	bait27_Rgg	26.07	9.25e-16	88	85	Rgg	Rgg-like	R10n89	Rgg-like Sthermo_1
269	Streptococcus thermophilus	st85-4	GCF_027857875.1	NZ_JAQIFB010000031	PF616_RS09855	6230	7084	+	WP_270979540.1	92.6	96		n=2:(d=164,20aa,MLSDKSYVHFVTNTIDQSLS,NZ_JAQIFB010000031,6004,6066,-,confp=0.125);(d=80,27aa,MVINEIVEHDFDQDYDIFKNLVCGSGC,NZ_JAQIFB010000031,6067,6150,-,confp=0.997)		n=1:(d=74,27aa,MLLVNKFISKSQTTCAPVSRTSGINLL,NZ_JAQIFB010000031,7158,7241,+,confp=0.011)	n=2:(d=31,57aa,VVVFAESAPSNLGNKVYNKLIPLVRETGAQVVCDFEINLFTKSINLFQSQILITKKI,NZ_JAQIFB010000031,7115,7288,-,confp=0.146);(d=144,21aa,MMWLFLLNQHQAILETRSITN,NZ_JAQIFB010000031,7228,7293,-,confp=0.019)		A1n1074.B40n110 [PF616_RS09845 (upstream=2) (product=ABC transporter ATP-binding protein)] ; A2n542.B59n53 [PF616_RS09850 (upstream=1) (product=radical SAM protein)]		A68n38.B75n38 [PF616_RS09860 (downstream=1) (product=1-phosphofructokinase)] ; A155n4.B173n4 [PF616_RS09865 (downstream=2) (product=IS3 family transposase)]	bait27_Rgg	26.459	2.36e-16	88	85	Rgg	Rgg-like	R10n89	Rgg-like Sthermo_1
270	Streptococcus thermophilus	KLDS 3.1003	GCF_001705585.1	NZ_CP016877	BEN15_RS00105	22397	23251	+	WP_065972431.1	92	96		n=2:(d=164,20aa,MLSDKSYVHFVTNTIDQSLS,NZ_CP016877,22171,22233,-,confp=0.125);(d=80,27aa,MVINEIVEHDFDQDYDIFKNLVCGSGC,NZ_CP016877,22234,22317,-,confp=0.997)					A1n1074.B40n110 [BEN15_RS00095 (upstream=3) (product=ABC transporter ATP-binding protein)] ; A69n35.B78n35 [BEN15_RS11395 (upstream=2) (product=SPASM domain-containing protein)] ; A48n66.B52n66 [BEN15_RS11400 (upstream=1) (product=4Fe-4S cluster-binding domain-containing protein)]	A27n138.B28n138 [BEN15_RS00110 (downstream=1) (product=ISL3 family transposase)]	A68n38.B75n38 [BEN15_RS11145 (downstream=2) (product=1-phosphofructokinase)] ; A364n1.B325n1 [BEN15_RS00120 (downstream=3) (product=IS3 family transposase)]	bait27_Rgg	26.459	1.25e-16	88	85	Rgg	Rgg-like	R10n89	Rgg-like Sthermo_1
271	Streptococcus thermophilus	st103-3	GCF_027857815.1	NZ_JAQIFC010000020	PF598_RS08080	31004	31858	+	WP_065972431.1	92	96		n=2:(d=164,20aa,MLSDKSYVHFVTNTIDQSLS,NZ_JAQIFC010000020,30778,30840,-,confp=0.125);(d=80,27aa,MVINEIVEHDFDQDYDIFKNLVCGSGC,NZ_JAQIFC010000020,30841,30924,-,confp=0.997)			n=1:(d=11,22aa,VNKFISKSNTYHEKNLSVFYLK,NZ_JAQIFC010000020,31869,31937,-,confp=0.068)		A1n1074.B40n110 [PF598_RS08070 (upstream=2) (product=ABC transporter ATP-binding protein)] ; A2n542.B59n53 [PF598_RS08075 (upstream=1) (product=SPASM domain-containing protein)]		A68n38.B75n38 [PF598_RS08085 (downstream=1) (product=1-phosphofructokinase)] ; A259n1.B372n1 [PF598_RS08090 (downstream=2) (product=IS3 family transposase)]	bait27_Rgg	26.459	1.25e-16	88	85	Rgg	Rgg-like	R10n89	Rgg-like Sthermo_1
272	Streptococcus thermophilus	TSGB 4234	GCF_027947345.1	NZ_JAQJCB010000059	PIG81_RS08825	267	1121	-	WP_065972431.1	92	96		n=2:(d=80,27aa,MVINEIVEHDFDQDYDIFKNLVCGSGC,NZ_JAQJCB010000059,1201,1284,+,confp=0.997);(d=164,20aa,MLSDKSYVHFVTNTIDQSLS,NZ_JAQJCB010000059,1285,1347,+,confp=0.125)			n=1:(d=11,22aa,VNKFISKSNTYHEKNLSVFYLK,NZ_JAQJCB010000059,188,256,+,confp=0.068)		A257n1.B360n1 [PIG81_RS08830 (upstream=1) (product=hypothetical protein)] ; A2n542.B59n53 [PIG81_RS08835 (upstream=2) (product=SPASM domain-containing protein)] ; A1n1074.B40n110 [PIG81_RS08840 (upstream=3) (product=ABC transporter ATP-binding protein)]		A148n4.B171n4 [PIG81_RS08820 (downstream=1) (product=1-phosphofructokinase)]	bait27_Rgg	26.459	1.25e-16	88	85	Rgg	Rgg-like	R10n89	Rgg-like Sthermo_1
273	Streptococcus thermophilus	TSGB4229	GCF_033344695.1	NZ_JAWPME010000055	R8C04_RS08775	267	1121	-	WP_065972431.1	92	96		n=2:(d=80,27aa,MVINEIVEHDFDQDYDIFKNLVCGSGC,NZ_JAWPME010000055,1201,1284,+,confp=0.997);(d=164,20aa,MLSDKSYVHFVTNTIDQSLS,NZ_JAWPME010000055,1285,1347,+,confp=0.125)			n=1:(d=11,22aa,VNKFISKSNTYHEKNLSVFYLK,NZ_JAWPME010000055,188,256,+,confp=0.068)		A2n542.B59n53 [R8C04_RS08780 (upstream=1) (product=SPASM domain-containing protein)] ; A1n1074.B40n110 [R8C04_RS08785 (upstream=2) (product=ABC transporter ATP-binding protein)]		A148n4.B171n4 [R8C04_RS08770 (downstream=1) (product=1-phosphofructokinase)]	bait27_Rgg	26.459	1.25e-16	88	85	Rgg	Rgg-like	R10n89	Rgg-like Sthermo_1
274	Streptococcus salivarius	MIT 14-1770-C1	GCF_002417605.1	NZ_NXMB01000005	CQA85_RS05130	156821	157681	+	WP_096832942.1	194.4	98		n=2:(d=225,29aa,MKKISLFENNLMTQFQILRSTDSRGYYYG,NZ_NXMB01000005,156507,156596,-,confp=0.035);(d=96,17aa,MKKIIKFTIMLLIFVTI,NZ_NXMB01000005,156672,156725,-,confp=0.294)	n=2:(d=139,41aa,VSSNCFQITKFSSWVSRVACVFEKKQIDKNDTMELSNRFRL,NZ_NXMB01000005,156557,156682,+,confp=0.035);(d=90,28aa,MIQWNYLIVLDCNKYEKHNSEFDNFFHA,NZ_NXMB01000005,156645,156731,+,confp=0.030)	n=1:(d=82,25aa,MYQKPTIEKIEDTKIIATVVATIFA,NZ_NXMB01000005,157763,157840,+,confp=1.000)		A318n1.B424n1 [CQA85_RS11675 (upstream=3) (product=relaxase)] ; A287n1.B347n1 [CQA85_RS05120 (upstream=2) (product=transposase family protein)]	A269n1.B282n1 [CQA85_RS05125 (upstream=1) (product=ISAs1 family transposase)]	A295n1.B389n1 [CQA85_RS05135 (downstream=1) (product=CPBP family intramembrane glutamic endopeptidase)] ; A262n1.B395n1 [CQA85_RS05140 (downstream=2) (product=ABC transporter permease)] ; A23n182.B414n1 [CQA85_RS05145 (downstream=3) (product=ABC transporter ATP-binding protein)]		bait27_Rgg	46.377	2.95e-96	96	93	Rgg	Rgg	R51n1	Rgg Ssali_6
275	Streptococcus vestibularis	S06	GCF_023110145.1	NZ_JALDVO010000021	M1F98_RS09015	7847	8716	+	WP_247918977.1	217.3	98		n=1:(d=85,22aa,MKNNFLSKFLIVLANILIIITM,NZ_JALDVO010000021,7694,7762,-,confp=0.660)		n=1:(d=82,29aa,MAKPIIRKVSSNRTTCFVSPKQLKKDSKN,NZ_JALDVO010000021,8798,8887,+,confp=0.967)			A2n542.B358n1 [M1F98_RS09010 (upstream=1) (product=radical SAM protein)]	A357n1.B382n1 [M1F98_RS09035 (downstream=4) (product=DNA polymerase)]	A352n1.B341n1 [M1F98_RS09020 (downstream=1) (product=type II toxin-antitoxin system death-on-curing family toxin)] ; A367n1.B317n1 [M1F98_RS09025 (downstream=2) (product=AbrB/MazE/SpoVT family DNA-binding domain-containing protein)] ; A361n1.B451n1 [M1F98_RS09030 (downstream=3) (product=tyrosine-type recombinase/integrase)]	bait27_Rgg	46.237	6.41e-89	96	93	Rgg	Rgg	R50n1	SHP/Rgg Svesti_1
276	Streptococcus salivarius	ICDC2	GCF_009738225.1	NZ_CP018187	BSR19_RS08145	1798120	1798977	-	WP_084870133.1	174.6	97							A23n182.B120n11 [BSR19_RS08150 (upstream=1) (product=ATP-binding cassette domain-containing protein)] ; A176n3.B210n3 [BSR19_RS08155 (upstream=2) (product=ABC transporter permease)]	A8n377.B7n377 [BSR19_RS08125 (downstream=4) (product=magnesium transporter CorA family protein)] ; A7n377.B6n377 [BSR19_RS08130 (downstream=3) (product=PH domain-containing protein)] ; A107n11.B200n3 [BSR19_RS08140 (downstream=1) (product=hypothetical protein)]	A6n378.B5n378 [BSR19_RS08135 (downstream=2) (product=energy-coupled thiamine transporter ThiT)]	bait27_Rgg	35.842	6.57e-67	97	94	Rgg	Rgg-like	R38n3	Rgg-like Ssali_5
277	Streptococcus salivarius	39-01 S14	GCF_002094035.1	NZ_LXOS01000085	A7I17_RS10580	453636	454493	-	WP_084870133.1	174.6	97							A23n182.B120n11 [A7I17_RS10585 (upstream=1) (product=ATP-binding cassette domain-containing protein)] ; A176n3.B210n3 [A7I17_RS10590 (upstream=2) (product=ABC transporter permease)]	A8n377.B7n377 [A7I17_RS10560 (downstream=4) (product=magnesium transporter CorA family protein)] ; A7n377.B6n377 [A7I17_RS10565 (downstream=3) (product=PH domain-containing protein)] ; A107n11.B200n3 [A7I17_RS10575 (downstream=1) (product=hypothetical protein)]	A6n378.B5n378 [A7I17_RS10570 (downstream=2) (product=energy-coupled thiamine transporter ThiT)]	bait27_Rgg	35.842	6.57e-67	97	94	Rgg	Rgg-like	R38n3	Rgg-like Ssali_5
278	Streptococcus salivarius	UBSS01	GCF_006227745.1	NZ_VDCW01000019	FBF48_RS10140	4609	5466	-	WP_084870133.1	174.6	97							A23n182.B120n11 [FBF48_RS10145 (upstream=1) (product=ATP-binding cassette domain-containing protein)] ; A176n3.B210n3 [FBF48_RS10150 (upstream=2) (product=ABC transporter permease)] ; A351n1.B404n1 [FBF48_RS10155 (upstream=3) (product=MFS transporter)]	A8n377.B7n377 [FBF48_RS10120 (downstream=4) (product=magnesium transporter CorA family protein)] ; A7n377.B6n377 [FBF48_RS10125 (downstream=3) (product=PH domain-containing protein)] ; A107n11.B200n3 [FBF48_RS10135 (downstream=1) (product=hypothetical protein)]	A6n378.B5n378 [FBF48_RS10130 (downstream=2) (product=energy-coupled thiamine transporter ThiT)]	bait27_Rgg	35.842	6.57e-67	97	94	Rgg	Rgg-like	R38n3	Rgg-like Ssali_5
279	Streptococcus thermophilus	252	GCF_017156775.1	NZ_JAFIWH010000017	JY232_RS03750	2585	3442	-	WP_206284883.1	167.5	98		n=1:(d=98,35aa,MKKIILLISLLAVTLNTSPVFANQHSELESKQINK,NZ_JAFIWH010000017,3540,3647,+,confp=0.880)		n=1:(d=94,32aa,MTTFVKDLNRKPELVKAARGKVVNTFICFGKF,NZ_JAFIWH010000017,2393,2491,-,confp=0.999)			A91n13.B134n8 [JY232_RS03755 (upstream=1) (product=MFS transporter)] ; A23n182.B120n11 [JY232_RS03760 (upstream=2) (product=ATP-binding cassette domain-containing protein)]	A11n320.B136n8 [JY232_RS03740 (downstream=2) (product=hypothetical protein)] ; A107n11.B132n8 [JY232_RS03745 (downstream=1) (product=hypothetical protein)]		bait27_Rgg	34.286	3.24e-55	95	92	Rgg	Rgg-like	R29n8	Rgg-like Sthermo_7
280	Streptococcus thermophilus	st324	GCF_027857955.1	NZ_JAQIFA010000013	PF596_RS07730	43883	44740	+	WP_232981598.1	166.8	98		n=1:(d=98,53aa,MKKIILLISLLAMTLNTSPALANQHSKFESKQTSTIFKNPRTKRDLPKDLINW,NZ_JAQIFA010000013,43624,43785,-,confp=0.999)		n=1:(d=94,32aa,MTTFVKDLNRKPELVKAARGKVVNTFICFGKF,NZ_JAQIFA010000013,44834,44932,+,confp=0.999)			A23n182.B120n11 [PF596_RS07715 (upstream=3) (product=ATP-binding cassette domain-containing protein)] ; A91n13.B134n8 [PF596_RS07720 (upstream=2) (product=MFS transporter)] ; A126n7.B140n7 [PF596_RS07725 (upstream=1) (product=hypothetical protein)]	A107n11.B132n8 [PF596_RS07735 (downstream=1) (product=hypothetical protein)] ; A11n320.B136n8 [PF596_RS07740 (downstream=2) (product=hypothetical protein)]		bait27_Rgg	33.571	6.82e-54	95	92	Rgg	Rgg-like	R29n8	Rgg-like Sthermo_7
281	Streptococcus thermophilus	st85-4	GCF_027857875.1	NZ_JAQIFB010000028	PF616_RS09660	5709	6566	+	WP_232981598.1	166.8	98		n=1:(d=98,53aa,MKKIILLISLLAMTLNTSPALANQHSKFESKQTSTIFKNPRTKRDLPKDLINW,NZ_JAQIFB010000028,5450,5611,-,confp=0.999)		n=1:(d=94,32aa,MTTFVKDLNRKPELVKAARGKVVNTFICFGKF,NZ_JAQIFB010000028,6660,6758,+,confp=0.999)			A23n182.B120n11 [PF616_RS09645 (upstream=3) (product=ATP-binding cassette domain-containing protein)] ; A91n13.B134n8 [PF616_RS09650 (upstream=2) (product=MFS transporter)] ; A126n7.B140n7 [PF616_RS09655 (upstream=1) (product=hypothetical protein)]	A107n11.B132n8 [PF616_RS09665 (downstream=1) (product=hypothetical protein)] ; A11n320.B136n8 [PF616_RS09670 (downstream=2) (product=hypothetical protein)]		bait27_Rgg	33.571	6.82e-54	95	92	Rgg	Rgg-like	R29n8	Rgg-like Sthermo_7
282	Streptococcus thermophilus	stT-1	GCF_027857755.1	NZ_JAQIFD010000013	PF591_RS07495	28271	29128	-	WP_232981598.1	166.8	98		n=1:(d=98,53aa,MKKIILLISLLAMTLNTSPALANQHSKFESKQTSTIFKNPRTKRDLPKDLINW,NZ_JAQIFD010000013,29226,29387,+,confp=0.999)		n=1:(d=94,32aa,MTTFVKDLNRKPELVKAARGKVVNTFICFGKF,NZ_JAQIFD010000013,28079,28177,-,confp=0.999)			A126n7.B140n7 [PF591_RS07500 (upstream=1) (product=hypothetical protein)] ; A91n13.B134n8 [PF591_RS07505 (upstream=2) (product=MFS transporter)] ; A23n182.B120n11 [PF591_RS07510 (upstream=3) (product=ATP-binding cassette domain-containing protein)]	A11n320.B136n8 [PF591_RS07485 (downstream=2) (product=hypothetical protein)] ; A107n11.B132n8 [PF591_RS07490 (downstream=1) (product=hypothetical protein)]		bait27_Rgg	33.571	6.82e-54	95	92	Rgg	Rgg-like	R29n8	Rgg-like Sthermo_7
283	Streptococcus thermophilus	st103-3	GCF_027857815.1	NZ_JAQIFC010000024	PF598_RS08575	4612	5469	-	WP_232980269.1	165.7	98		n=1:(d=98,53aa,MKKIILLISLLAMTLNTSPALANQHSKFESKQTSTIFKNPRTKRDLPKDLINW,NZ_JAQIFC010000024,5567,5728,+,confp=0.999)		n=1:(d=94,32aa,MTTFVKDLNRKPELVKAARGKVVNTFICFGKF,NZ_JAQIFC010000024,4420,4518,-,confp=0.999)			A126n7.B140n7 [PF598_RS08580 (upstream=1) (product=hypothetical protein)] ; A91n13.B134n8 [PF598_RS08585 (upstream=2) (product=MFS transporter)] ; A23n182.B120n11 [PF598_RS08590 (upstream=3) (product=ATP-binding cassette domain-containing protein)]	A11n320.B136n8 [PF598_RS08565 (downstream=2) (product=hypothetical protein)] ; A107n11.B132n8 [PF598_RS08570 (downstream=1) (product=hypothetical protein)]		bait27_Rgg	33.571	2.55e-53	95	92	Rgg	Rgg-like	R29n8	Rgg-like Sthermo_7
284	Streptococcus thermophilus	st263	GCF_027857835.1	NZ_JAQIEZ010000015	PF607_RS08615	23959	24816	-	WP_270959835.1	166	98		n=1:(d=98,53aa,MKKIILLISLLAMTLNTSPALANQHSKFESKQTSTIFKNPRTKRDLPKDLINW,NZ_JAQIEZ010000015,24914,25075,+,confp=0.996)		n=1:(d=94,32aa,MTTFVKDLNRKPELVKAARGKVVNTFICFGKF,NZ_JAQIEZ010000015,23767,23865,-,confp=0.999)			A126n7.B140n7 [PF607_RS08620 (upstream=1) (product=hypothetical protein)] ; A91n13.B134n8 [PF607_RS08625 (upstream=2) (product=MFS transporter)] ; A23n182.B120n11 [PF607_RS08630 (upstream=3) (product=ATP-binding cassette domain-containing protein)]	A11n320.B136n8 [PF607_RS08605 (downstream=2) (product=hypothetical protein)] ; A107n11.B132n8 [PF607_RS08610 (downstream=1) (product=hypothetical protein)]		bait27_Rgg	33.571	1.35e-53	95	92	Rgg	Rgg-like	R29n8	Rgg-like Sthermo_7
285	Streptococcus thermophilus	TSGB 4234	GCF_027947345.1	NZ_JAQJCB010000046	PIG81_RS08235	4539	5396	-	WP_271307104.1	165.8	98		n=1:(d=98,53aa,MKKIILLISLLAMTLNTSPALANQHSKFESKQTSTIFKNPRTKRDLPKDLINW,NZ_JAQJCB010000046,5494,5655,+,confp=0.996)		n=1:(d=94,32aa,MTTFVKDLNRKPELVKAARGKVVNTFICFGKF,NZ_JAQJCB010000046,4347,4445,-,confp=0.999)			A126n7.B140n7 [PIG81_RS08240 (upstream=1) (product=hypothetical protein)] ; A91n13.B134n8 [PIG81_RS08245 (upstream=2) (product=MFS transporter)] ; A23n182.B120n11 [PIG81_RS08250 (upstream=3) (product=ATP-binding cassette domain-containing protein)]	A11n320.B136n8 [PIG81_RS08225 (downstream=2) (product=hypothetical protein)] ; A107n11.B132n8 [PIG81_RS08230 (downstream=1) (product=hypothetical protein)]		bait27_Rgg	33.571	3.33e-53	95	92	Rgg	Rgg-like	R29n8	Rgg-like Sthermo_7
286	Streptococcus thermophilus	TSGB4229	GCF_033344695.1	NZ_JAWPME010000044	R8C04_RS08300	5350	6207	+	WP_271307104.1	165.8	98		n=1:(d=98,53aa,MKKIILLISLLAMTLNTSPALANQHSKFESKQTSTIFKNPRTKRDLPKDLINW,NZ_JAWPME010000044,5091,5252,-,confp=0.996)		n=1:(d=94,32aa,MTTFVKDLNRKPELVKAARGKVVNTFICFGKF,NZ_JAWPME010000044,6301,6399,+,confp=0.999)			A23n182.B120n11 [R8C04_RS08285 (upstream=3) (product=ATP-binding cassette domain-containing protein)] ; A91n13.B134n8 [R8C04_RS08290 (upstream=2) (product=MFS transporter)] ; A126n7.B140n7 [R8C04_RS08295 (upstream=1) (product=hypothetical protein)]	A107n11.B132n8 [R8C04_RS08305 (downstream=1) (product=hypothetical protein)] ; A11n320.B136n8 [R8C04_RS08310 (downstream=2) (product=hypothetical protein)]		bait27_Rgg	33.571	3.33e-53	95	92	Rgg	Rgg-like	R29n8	Rgg-like Sthermo_7
287	Streptococcus thermophilus	stT-1	GCF_027857755.1	NZ_JAQIFD010000017	PF591_RS08195	19703	20578	-	WP_063282822.1	162.1	98		n=2:(d=106,22aa,MKKLHLILTALFSLLVVVMTHL,NZ_JAQIFD010000017,20684,20752,+,confp=0.380);(d=194,15aa,VSYYCEFDLGEPKIE,NZ_JAQIFD010000017,20772,20819,+,confp=0.013)		n=2:(d=18,27aa,MIKYQMSYILNLKRRELFLFFFITIYN,NZ_JAQIFD010000017,19602,19685,-,confp=0.011);(d=-13,12aa,MVTDSSGQLSHD,NZ_JAQIFD010000017,19678,19716,-,confp=0.373)			A172n3.B188n3 [PF591_RS08200 (upstream=1) (product=ThiF family adenylyltransferase)] ; A169n3.B199n3 [PF591_RS08205 (upstream=2) (product=ABC transporter substrate-binding protein)]	A179n3.B208n3 [PF591_RS08180 (downstream=3) (product=IS3 family transposase)]	A376n1.B355n1 [PF591_RS08185 (downstream=2) (product=hypothetical protein)] ; A166n3.B204n3 [PF591_RS08190 (downstream=1) (product=CPBP family intramembrane metalloprotease)]	bait27_Rgg	29.93	1.99e-44	97	93	Rgg	Rgg-like	R39n3	Rgg-like Sthermo_4
288	Streptococcus thermophilus	TSGB 4234	GCF_027947345.1	NZ_JAQJCB010000051	PIG81_RS08490	7122	7997	+	WP_063282822.1	162.1	98		n=2:(d=194,15aa,VSYYCEFDLGEPKIE,NZ_JAQJCB010000051,6881,6928,-,confp=0.013);(d=106,22aa,MKKLHLILTALFSLLVVVMTHL,NZ_JAQJCB010000051,6948,7016,-,confp=0.380)		n=2:(d=-13,12aa,MVTDSSGQLSHD,NZ_JAQJCB010000051,7984,8022,+,confp=0.373);(d=18,27aa,MIKYQMSYILNLKRRELFLFFFITIYN,NZ_JAQJCB010000051,8015,8098,+,confp=0.011)			A169n3.B199n3 [PIG81_RS08480 (upstream=2) (product=ABC transporter substrate-binding protein)] ; A172n3.B188n3 [PIG81_RS08485 (upstream=1) (product=ThiF family adenylyltransferase)]		A166n3.B204n3 [PIG81_RS08495 (downstream=1) (product=CPBP family intramembrane metalloprotease)] ; A224n2.B268n2 [PIG81_RS08500 (downstream=2) (product=hypothetical protein)]	bait27_Rgg	29.93	1.99e-44	97	93	Rgg	Rgg-like	R39n3	Rgg-like Sthermo_4
289	Streptococcus thermophilus	TSGB4229	GCF_033344695.1	NZ_JAWPME010000049	R8C04_RS08535	7122	7997	+	WP_063282822.1	162.1	98		n=2:(d=194,15aa,VSYYCEFDLGEPKIE,NZ_JAWPME010000049,6881,6928,-,confp=0.013);(d=106,22aa,MKKLHLILTALFSLLVVVMTHL,NZ_JAWPME010000049,6948,7016,-,confp=0.380)		n=2:(d=-13,12aa,MVTDSSGQLSHD,NZ_JAWPME010000049,7984,8022,+,confp=0.373);(d=18,27aa,MIKYQMSYILNLKRRELFLFFFITIYN,NZ_JAWPME010000049,8015,8098,+,confp=0.011)			A169n3.B199n3 [R8C04_RS08525 (upstream=2) (product=ABC transporter substrate-binding protein)] ; A172n3.B188n3 [R8C04_RS08530 (upstream=1) (product=ThiF family adenylyltransferase)]		A166n3.B204n3 [R8C04_RS08540 (downstream=1) (product=CPBP family intramembrane glutamic endopeptidase)] ; A224n2.B268n2 [R8C04_RS08545 (downstream=2) (product=hypothetical protein)]	bait27_Rgg	29.93	1.99e-44	97	93	Rgg	Rgg-like	R39n3	Rgg-like Sthermo_4
290	Streptococcus thermophilus	252	GCF_017156775.1	NZ_JAFIWH010000065	JY232_RS05735	40530	41393	+	WP_206285062.1	283.1	99		n=1:(d=71,20aa,MKLLKIIVLLTCIYIIVGGV,NZ_JAFIWH010000065,40397,40459,-,confp=0.632)		n=4:(d=9,29aa,MQRNRRFVKIGYTLIIRLRNVNLESSLIK,NZ_JAFIWH010000065,41402,41491,+,confp=0.038);(d=95,29aa,MKNFQDLLKVTKSSGVKSDAFYARSIKCP,NZ_JAFIWH010000065,41488,41577,+,confp=0.213);(d=150,13aa,MLFTHDQLNALKS,NZ_JAFIWH010000065,41543,41584,+,confp=0.019);(d=191,9aa,VIIAKSEGT,NZ_JAFIWH010000065,41584,41613,+,confp=0.018)		A37n110.B41n110 [JY232_RS05725 (upstream=2) (product=Hsp33 family molecular chaperone HslO)] ; A38n110.B42n110 [JY232_RS05730 (upstream=1) (product=tRNA dihydrouridine synthase DusB)]		A11n320.B122n10 [JY232_RS09710 (downstream=1) (product=hypothetical protein)] ; A11n320.B44n109 [JY232_RS09715 (downstream=2) (product=lanthionine synthetase LanC family protein)]		bait4_SHP/RggSt0182	98.606	0	100	100	Rgg	SHP/Rgg	R9n110	SHP/Rgg gp_sali _3	I
291	Streptococcus thermophilus	13496	GCF_017360305.1	NZ_CP061025	IBC03_RS01115	191913	192809	+	WP_207567735.1	272.5	97		n=2:(d=72,20aa,MKLLKIIVLLTCIYIIVGGV,NZ_CP061025,191779,191841,-,confp=0.632);(d=-867,17aa,MSSSKCCTYSCNLSYII,NZ_CP061025,192727,192780,-,confp=1.000)		n=1:(d=25,41aa,MISYKALFKASSEIVAKSVFFGKYSLSKPFAFSLLPLCQDE,NZ_CP061025,192834,192959,+,confp=1.000)		A37n110.B41n110 [IBC03_RS01105 (upstream=2) (product=Hsp33 family molecular chaperone HslO)] ; A38n110.B42n110 [IBC03_RS01110 (upstream=1) (product=tRNA dihydrouridine synthase DusB)]		A11n320.B44n109 [IBC03_RS01125 (downstream=2) (product=lanthionine synthetase LanC family protein)]	A205n2.B296n1 [IBC03_RS01120 (downstream=1) (product=IS30 family transposase)]	bait4_SHP/RggSt0182	100	0	92	96	Rgg	SHP/Rgg	R9n110	SHP/Rgg gp_sali _3	I
292	Streptococcus thermophilus	FAM 13496	GCF_005864465.1	NZ_VBTK01000014	FEZ54_RS05535	58	954	-	WP_207567735.1	272.5	97		n=1:(d=72,20aa,MKLLKIIVLLTCIYIIVGGV,NZ_VBTK01000014,1026,1088,+,confp=0.632)		n=1:(d=25,10aa,MISYKALFKAS,NZ_VBTK01000014,1,33,-,confp=0.018)		A38n110.B42n110 [FEZ54_RS05540 (upstream=1) (product=tRNA dihydrouridine synthase DusB)] ; A37n110.B41n110 [FEZ54_RS05545 (upstream=2) (product=Hsp33 family molecular chaperone HslO)]				bait4_SHP/RggSt0182	100	0	92	96	Rgg	SHP/Rgg	R9n110	SHP/Rgg gp_sali _3	I
293	Streptococcus thermophilus	ena-SAMPLE-TAB-21-04-2023-10:41:54:788-33432	GCF_950102085.1	NZ_CATNMX010000011	Q2J91_RS05760	37916	38782	+	WP_300976481.1	284.9	99		n=1:(d=72,20aa,MKLLKIIVLLTCIYIIVGGV,NZ_CATNMX010000011,37782,37844,-,confp=0.632)		n=3:(d=95,29aa,MKNFQALLKVTKSSGVKSDAFYARSIKCP,NZ_CATNMX010000011,38877,38966,+,confp=0.955);(d=191,9aa,VIIAKSEGT,NZ_CATNMX010000011,38973,39002,+,confp=0.049);(d=198,18aa,MQNLRGLSVPFFVFVFNA,NZ_CATNMX010000011,38980,39036,+,confp=0.011)		A37n110.B41n110 [Q2J91_RS05750 (upstream=2) (product=Hsp33 family molecular chaperone HslO)] ; A38n110.B42n110 [Q2J91_RS05755 (upstream=1) (product=tRNA dihydrouridine synthase DusB)]		A11n320.B44n109 [Q2J91_RS05765 (downstream=1) (product=lanthionine synthetase LanC family protein)]		bait4_SHP/RggSt0182	99.653	0	100	100	Rgg	SHP/Rgg	R9n110	SHP/Rgg gp_sali _3	I
294	Streptococcus thermophilus	CNRZ1066	GCF_000011845.1	NC_006449	STR_RS01100	188916	189779	+	WP_011226821.1	284	99	bait4_SHP/RggSt0182	n=1:(d=72,20aa,MKLLKIIVLLTCIYTIVGGV,NC_006449,188782,188844,-,confp=0.774)		n=3:(d=95,29aa,MKNFQALLKVTKSSGVKSDAFYARSIKCP,NC_006449,189874,189963,+,confp=0.955);(d=191,9aa,VIIAKSEGT,NC_006449,189970,189999,+,confp=0.049);(d=198,18aa,MQNLRGLSVPFFVFVFNA,NC_006449,189977,190033,+,confp=0.011)		A37n110.B41n110 [STR_RS01090 (upstream=2) (product=Hsp33 family molecular chaperone HslO)] ; A38n110.B42n110 [STR_RS01095 (upstream=1) (product=tRNA dihydrouridine synthase DusB)]		A11n320.B44n109 [STR_RS01105 (downstream=1) (product=lanthionine synthetase LanC family protein)]		bait4_SHP/RggSt0182	100	0	100	100	Rgg	SHP/Rgg	R9n110	SHP/Rgg gp_sali _3	I
295	Streptococcus thermophilus	NBRC 13957	GCF_006539425.1	NZ_BJMZ01000007	STH02_RS03445	38380	39243	+	WP_011226821.1	284	99		n=1:(d=72,20aa,MKLLKIIVLLTCIYIIVGGV,NZ_BJMZ01000007,38246,38308,-,confp=0.632)		n=3:(d=95,29aa,MKNFQALLKVTKSSGVKSDAFYARSIKCP,NZ_BJMZ01000007,39338,39427,+,confp=0.955);(d=191,9aa,VIIAKSEGT,NZ_BJMZ01000007,39434,39463,+,confp=0.049);(d=198,18aa,MQNLRGLSVPFFVFVFNA,NZ_BJMZ01000007,39441,39497,+,confp=0.011)		A37n110.B41n110 [STH02_RS03435 (upstream=2) (product=Hsp33 family molecular chaperone HslO)] ; A38n110.B42n110 [STH02_RS03440 (upstream=1) (product=tRNA dihydrouridine synthase DusB)]		A11n320.B44n109 [STH02_RS03450 (downstream=1) (product=lanthionine synthetase LanC family protein)]		bait4_SHP/RggSt0182	100	0	100	100	Rgg	SHP/Rgg	R9n110	SHP/Rgg gp_sali _3	I
296	Streptococcus thermophilus	ena-SAMPLE-TAB-21-04-2023-10:41:54:788-33434	GCF_950101975.1	NZ_CATNMD010000009	Q2J80_RS06710	36739	37602	-	WP_011226821.1	284	99		n=1:(d=72,20aa,MKLLKIIVLLTCIYIIVGGV,NZ_CATNMD010000009,37674,37736,+,confp=0.632)		n=2:(d=150,13aa,MLFTHDQLNALKS,NZ_CATNMD010000009,36548,36589,-,confp=0.024);(d=116,22aa,MKVTKSSGVKSDAFYARSIKCP,NZ_CATNMD010000009,36555,36623,-,confp=0.029)		A38n110.B42n110 [Q2J80_RS06715 (upstream=1) (product=tRNA dihydrouridine synthase DusB)] ; A37n110.B41n110 [Q2J80_RS06720 (upstream=2) (product=Hsp33 family molecular chaperone HslO)]		A11n320.B44n109 [Q2J80_RS06705 (downstream=1) (product=lanthionine synthetase LanC family protein)]		bait4_SHP/RggSt0182	100	0	100	100	Rgg	SHP/Rgg	R9n110	SHP/Rgg gp_sali _3	I
297	Streptococcus thermophilus	ena-SAMPLE-TAB-21-04-2023-10:41:54:787-33427	GCF_950101985.1	NZ_CATNMR010000003	Q2J86_RS01585	21478	22341	-	WP_011226821.1	284	99		n=1:(d=72,20aa,MELLKIIVLLTCIYIIVGGV,NZ_CATNMR010000003,22413,22475,+,confp=0.744)		n=3:(d=198,18aa,MQNLRGLSVPFFVFVFNA,NZ_CATNMR010000003,21224,21280,-,confp=0.011);(d=191,9aa,VIIAKSEGT,NZ_CATNMR010000003,21258,21287,-,confp=0.049);(d=95,29aa,MKNFQALLKVTKSSGVKSDAFYARSIKCP,NZ_CATNMR010000003,21294,21383,-,confp=0.955)		A38n110.B42n110 [Q2J86_RS01590 (upstream=1) (product=tRNA dihydrouridine synthase DusB)] ; A37n110.B41n110 [Q2J86_RS01595 (upstream=2) (product=Hsp33 family molecular chaperone HslO)]		A11n320.B44n109 [Q2J86_RS01580 (downstream=1) (product=lanthionine synthetase LanC family protein)]		bait4_SHP/RggSt0182	100	0	100	100	Rgg	SHP/Rgg	R9n110	SHP/Rgg gp_sali _3	I
298	Streptococcus thermophilus	TH985	GCF_000836675.1	NZ_CM003139	Y016_RS01195	159902	160765	+	WP_011226821.1	284	99		n=1:(d=72,20aa,MKLLKIIVLLTCIYIIVGGV,NZ_CM003139,159768,159830,-,confp=0.632)		n=3:(d=95,29aa,MKNFQALLKVTKSSGVKSDAFYARSIKCP,NZ_CM003139,160860,160949,+,confp=0.955);(d=191,9aa,VIIAKSEGT,NZ_CM003139,160956,160985,+,confp=0.049);(d=198,18aa,MQNLRGLSVPFFVFVFNA,NZ_CM003139,160963,161019,+,confp=0.011)		A37n110.B41n110 [Y016_RS01185 (upstream=2) (product=Hsp33 family molecular chaperone HslO)] ; A38n110.B42n110 [Y016_RS01190 (upstream=1) (product=tRNA dihydrouridine synthase DusB)]		A11n320.B44n109 [Y016_RS01200 (downstream=1) (product=protein kinase)]		bait4_SHP/RggSt0182	100	0	100	100	Rgg	SHP/Rgg	R9n110	SHP/Rgg gp_sali _3	I
299	Streptococcus thermophilus	S9	GCF_001514435.1	NZ_CP013939	AVT04_RS03895	741662	742525	-	WP_011226821.1	284	99		n=1:(d=72,20aa,MKLLKIIVLLTCIYTIVGGV,NZ_CP013939,742597,742659,+,confp=0.774)		n=3:(d=198,18aa,MQNLRGLSVPFFVFVFNA,NZ_CP013939,741408,741464,-,confp=0.011);(d=191,9aa,VIIAKSEGT,NZ_CP013939,741442,741471,-,confp=0.049);(d=95,29aa,MKNFQALLKVTKSSGVKSDAFYARSIKCP,NZ_CP013939,741478,741567,-,confp=0.955)		A38n110.B42n110 [AVT04_RS03900 (upstream=1) (product=tRNA dihydrouridine synthase DusB)] ; A37n110.B41n110 [AVT04_RS03905 (upstream=2) (product=Hsp33 family molecular chaperone HslO)]		A11n320.B44n109 [AVT04_RS03890 (downstream=1) (product=protein kinase)]	A66n38.B73n38 [AVT04_RS00005 (downstream=750) (product=NUDIX domain-containing protein)]	bait4_SHP/RggSt0182	100	0	100	100	Rgg	SHP/Rgg	R9n110	SHP/Rgg gp_sali _3	I
300	Streptococcus thermophilus	CS8	GCF_001685375.1	NZ_CP016439	BAY21_RS03810	725863	726726	-	WP_011226821.1	284	99		n=1:(d=72,20aa,MKLLKIIVLLTCIYTIVGGV,NZ_CP016439,726798,726860,+,confp=0.774)		n=3:(d=198,18aa,MQNLRGLSVPFFVFVFNA,NZ_CP016439,725609,725665,-,confp=0.011);(d=191,9aa,VIIAKSEGT,NZ_CP016439,725643,725672,-,confp=0.049);(d=95,29aa,MKNFQALLKVTKSSGVKSDAFYARSIKCP,NZ_CP016439,725679,725768,-,confp=0.955)		A38n110.B42n110 [BAY21_RS03815 (upstream=1) (product=tRNA dihydrouridine synthase DusB)] ; A37n110.B41n110 [BAY21_RS03820 (upstream=2) (product=Hsp33 family molecular chaperone HslO)]		A11n320.B44n109 [BAY21_RS03805 (downstream=1) (product=protein kinase)]	A368n1.B293n1 [BAY21_RS00005 (downstream=744) (product=4-alpha-glucanotransferase)]	bait4_SHP/RggSt0182	100	0	100	100	Rgg	SHP/Rgg	R9n110	SHP/Rgg gp_sali _3	I
301	Streptococcus thermophilus	EPS	GCF_002846155.1	NZ_CP025400	CR922_RS08360	1576912	1577775	-	WP_011226821.1	284	99		n=1:(d=72,20aa,MKLLKIIVLLTCIYTIVGGV,NZ_CP025400,1577847,1577909,+,confp=0.774)		n=3:(d=198,18aa,MQNLRGLSVPFFVFVFNA,NZ_CP025400,1576658,1576714,-,confp=0.011);(d=191,9aa,VIIAKSEGT,NZ_CP025400,1576692,1576721,-,confp=0.049);(d=95,29aa,MKNFQALLKVTKSSGVKSDAFYARSIKCP,NZ_CP025400,1576728,1576817,-,confp=0.955)		A38n110.B42n110 [CR922_RS08365 (upstream=1) (product=tRNA dihydrouridine synthase DusB)] ; A37n110.B41n110 [CR922_RS08370 (upstream=2) (product=Hsp33 family molecular chaperone HslO)]		A11n320.B44n109 [CR922_RS08355 (downstream=1) (product=protein kinase)]		bait4_SHP/RggSt0182	100	0	100	100	Rgg	SHP/Rgg	R9n110	SHP/Rgg gp_sali _3	I
302	Streptococcus thermophilus	CS9	GCF_013307265.1	NZ_CP030927	DR994_RS06530	1266945	1267808	-	WP_011226821.1	284	99		n=1:(d=72,20aa,MKLLKIIVLLTCIYIIVGGV,NZ_CP030927,1267880,1267942,+,confp=0.632)		n=1:(d=95,41aa,MKNFQALLKVTKSSGVKSDTFYARSIKCPQELVIIAKSEGT,NZ_CP030927,1266725,1266850,-,confp=0.994)		A38n110.B42n110 [DR994_RS06535 (upstream=1) (product=tRNA dihydrouridine synthase DusB)] ; A37n110.B41n110 [DR994_RS06540 (upstream=2) (product=Hsp33 family molecular chaperone HslO)]		A11n320.B44n109 [DR994_RS06525 (downstream=1) (product=lanthionine synthetase LanC family protein)]		bait4_SHP/RggSt0182	100	0	100	100	Rgg	SHP/Rgg	R9n110	SHP/Rgg gp_sali _3	I
303	Streptococcus thermophilus	TK-P3A	GCF_015190465.1	NZ_CP045596	GFB63_RS05650	1091596	1092459	+	WP_011226821.1	284	99		n=1:(d=72,20aa,MKLLKIIVLLTCIYIIVGGV,NZ_CP045596,1091462,1091524,-,confp=0.632)		n=3:(d=95,29aa,MKNFQALLKVTKSSGVKSDAFYARSIKCP,NZ_CP045596,1092554,1092643,+,confp=0.955);(d=191,9aa,VIIAKSEGT,NZ_CP045596,1092650,1092679,+,confp=0.049);(d=198,18aa,MQNLRGLSVPFFVFVFNA,NZ_CP045596,1092657,1092713,+,confp=0.011)		A37n110.B41n110 [GFB63_RS05640 (upstream=2) (product=Hsp33 family molecular chaperone HslO)] ; A38n110.B42n110 [GFB63_RS05645 (upstream=1) (product=tRNA dihydrouridine synthase DusB)]	A395n1.B337n1 [GFB63_RS00005 (upstream=1078) (product=voltage-gated chloride channel family protein)]	A11n320.B44n109 [GFB63_RS05655 (downstream=1) (product=protein kinase)]		bait4_SHP/RggSt0182	100	0	100	100	Rgg	SHP/Rgg	R9n110	SHP/Rgg gp_sali _3	I
304	Streptococcus thermophilus	24740	GCF_017359885.1	NZ_CP061020	IBC04_RS01050	186168	187031	+	WP_011226821.1	284	99		n=1:(d=72,20aa,MKLLKIIVLLTCIYIIVGGV,NZ_CP061020,186034,186096,-,confp=0.632)		n=3:(d=95,29aa,MKNFQALLKVTKSSGVKSDAFYARSIKFP,NZ_CP061020,187126,187215,+,confp=0.981);(d=191,9aa,VIIAKSEGT,NZ_CP061020,187222,187251,+,confp=0.050);(d=198,18aa,MQNLRGLSVPFFVFVFNA,NZ_CP061020,187229,187285,+,confp=0.011)		A37n110.B41n110 [IBC04_RS01040 (upstream=2) (product=Hsp33 family molecular chaperone HslO)] ; A38n110.B42n110 [IBC04_RS01045 (upstream=1) (product=tRNA dihydrouridine synthase DusB)]		A11n320.B44n109 [IBC04_RS01055 (downstream=1) (product=lanthionine synthetase LanC family protein)]		bait4_SHP/RggSt0182	100	0	100	100	Rgg	SHP/Rgg	R9n110	SHP/Rgg gp_sali _3	I
305	Streptococcus thermophilus	24739	GCF_017360005.1	NZ_CP061021	IBB97_RS01115	191911	192774	+	WP_011226821.1	284	99		n=1:(d=72,20aa,MKLLKIIVLLTCIYIIVGGV,NZ_CP061021,191777,191839,-,confp=0.632)		n=3:(d=95,29aa,MKNFQALLKVTKSSGVKSDAFYARSIKCP,NZ_CP061021,192869,192958,+,confp=0.955);(d=191,9aa,VIIAKSEGT,NZ_CP061021,192965,192994,+,confp=0.049);(d=198,18aa,MQNLRGLSVPFFVFVFNA,NZ_CP061021,192972,193028,+,confp=0.011)		A37n110.B41n110 [IBB97_RS01105 (upstream=2) (product=Hsp33 family molecular chaperone HslO)] ; A38n110.B42n110 [IBB97_RS01110 (upstream=1) (product=tRNA dihydrouridine synthase DusB)]		A11n320.B44n109 [IBB97_RS01120 (downstream=1) (product=lanthionine synthetase LanC family protein)]		bait4_SHP/RggSt0182	100	0	100	100	Rgg	SHP/Rgg	R9n110	SHP/Rgg gp_sali _3	I
306	Streptococcus thermophilus	24738	GCF_017360085.1	NZ_CP061022	IBB93_RS01105	191934	192797	+	WP_011226821.1	284	99		n=1:(d=72,20aa,MKLLKIIVLLTCIYIIVGGV,NZ_CP061022,191800,191862,-,confp=0.632)		n=3:(d=95,29aa,MKNFQALLKVTKSSGVKSDAFYARSIKFP,NZ_CP061022,192892,192981,+,confp=0.981);(d=191,9aa,VIIAKSEGT,NZ_CP061022,192988,193017,+,confp=0.050);(d=198,18aa,MQNLRGLSVPFFVFVFNA,NZ_CP061022,192995,193051,+,confp=0.011)		A37n110.B41n110 [IBB93_RS01095 (upstream=2) (product=Hsp33 family molecular chaperone HslO)] ; A38n110.B42n110 [IBB93_RS01100 (upstream=1) (product=tRNA dihydrouridine synthase DusB)]		A11n320.B44n109 [IBB93_RS01110 (downstream=1) (product=lanthionine synthetase LanC family protein)]		bait4_SHP/RggSt0182	100	0	100	100	Rgg	SHP/Rgg	R9n110	SHP/Rgg gp_sali _3	I
307	Streptococcus thermophilus	13499	GCF_017360165.1	NZ_CP061023	IBB96_RS01110	192009	192872	+	WP_011226821.1	284	99		n=1:(d=72,20aa,MKLLKIIVLLTCIYIIVGGV,NZ_CP061023,191875,191937,-,confp=0.632)		n=3:(d=95,29aa,MKNFQALLKVTKSSGVKSDAFYARSIKFP,NZ_CP061023,192967,193056,+,confp=0.981);(d=191,9aa,VIIAKSEGT,NZ_CP061023,193063,193092,+,confp=0.050);(d=198,18aa,MQNLRGLSVPFFVFVFNA,NZ_CP061023,193070,193126,+,confp=0.011)		A37n110.B41n110 [IBB96_RS01100 (upstream=2) (product=Hsp33 family molecular chaperone HslO)] ; A38n110.B42n110 [IBB96_RS01105 (upstream=1) (product=tRNA dihydrouridine synthase DusB)]		A11n320.B44n109 [IBB96_RS01115 (downstream=1) (product=lanthionine synthetase LanC family protein)]		bait4_SHP/RggSt0182	100	0	100	100	Rgg	SHP/Rgg	R9n110	SHP/Rgg gp_sali _3	I
308	Streptococcus thermophilus	DMST-H2	GCF_018219175.1	NZ_CP063275	IM723_RS01090	187866	188729	+	WP_011226821.1	284	99		n=1:(d=72,20aa,MKLLKIIVLLTCIYIIVGGV,NZ_CP063275,187732,187794,-,confp=0.632)		n=1:(d=95,41aa,MKNFQALLKVTKSSGVKSDTFYARSIKCPQELVIIAKSEGT,NZ_CP063275,188824,188949,+,confp=0.994)		A37n110.B41n110 [IM723_RS01080 (upstream=2) (product=Hsp33 family molecular chaperone HslO)] ; A38n110.B42n110 [IM723_RS01085 (upstream=1) (product=tRNA dihydrouridine synthase DusB)]		A11n320.B44n109 [IM723_RS01095 (downstream=1) (product=lanthionine synthetase LanC family protein)]		bait4_SHP/RggSt0182	100	0	100	100	Rgg	SHP/Rgg	R9n110	SHP/Rgg gp_sali _3	I
309	Streptococcus thermophilus	CNRZ1151	GCF_025739325.1	NZ_CP065483	STCNRZ1151_RS01115	188732	189595	+	WP_011226821.1	284	99		n=1:(d=72,20aa,MKLLKIIVLLTCIYTIVGGV,NZ_CP065483,188598,188660,-,confp=0.774)		n=3:(d=95,29aa,MKNFQALLKVTKSSGVKSDAFYARSIKCP,NZ_CP065483,189690,189779,+,confp=0.955);(d=191,9aa,VIIAKSEGT,NZ_CP065483,189786,189815,+,confp=0.049);(d=198,18aa,MQNLRGLSVPFFVFVFNA,NZ_CP065483,189793,189849,+,confp=0.011)		A37n110.B41n110 [STCNRZ1151_RS01105 (upstream=2) (product=Hsp33 family molecular chaperone HslO)] ; A38n110.B42n110 [STCNRZ1151_RS01110 (upstream=1) (product=tRNA dihydrouridine synthase DusB)]		A11n320.B44n109 [STCNRZ1151_RS01120 (downstream=1) (product=lanthionine synthetase LanC family protein)]		bait4_SHP/RggSt0182	100	0	100	100	Rgg	SHP/Rgg	R9n110	SHP/Rgg gp_sali _3	I
310	Streptococcus thermophilus	4067	GCF_025739385.1	NZ_CP065496	ST4067_RS01090	189094	189957	+	WP_011226821.1	284	99		n=1:(d=72,20aa,MKLLKIIVLLTCIYIIVGGV,NZ_CP065496,188960,189022,-,confp=0.632)		n=3:(d=95,29aa,MKNFQALLKVTKSSGVKSDAFYARSIKCP,NZ_CP065496,190052,190141,+,confp=0.955);(d=191,9aa,VIIAKSEGT,NZ_CP065496,190148,190177,+,confp=0.049);(d=198,18aa,MQNLRGLSVPFFVFVFNA,NZ_CP065496,190155,190211,+,confp=0.011)		A37n110.B41n110 [ST4067_RS01080 (upstream=2) (product=Hsp33 family molecular chaperone HslO)] ; A38n110.B42n110 [ST4067_RS01085 (upstream=1) (product=tRNA dihydrouridine synthase DusB)]		A11n320.B44n109 [ST4067_RS01095 (downstream=1) (product=protein kinase)]		bait4_SHP/RggSt0182	100	0	100	100	Rgg	SHP/Rgg	R9n110	SHP/Rgg gp_sali _3	I
311	Streptococcus thermophilus	CH8	GCF_024334065.1	NZ_CP089060	CSB63_RS01080	182322	183185	+	WP_011226821.1	284	99		n=1:(d=72,20aa,MKLLKIIVLLTCIYIIVGGV,NZ_CP089060,182188,182250,-,confp=0.632)		n=3:(d=95,29aa,MKNFQALLKVTKSSGVKSDAFYARSIKCP,NZ_CP089060,183280,183369,+,confp=0.955);(d=191,9aa,VIIAKSEGT,NZ_CP089060,183376,183405,+,confp=0.049);(d=198,18aa,MQNLRGLSVPFFVFVFNA,NZ_CP089060,183383,183439,+,confp=0.011)		A37n110.B41n110 [CSB63_RS01070 (upstream=2) (product=Hsp33 family molecular chaperone HslO)] ; A38n110.B42n110 [CSB63_RS01075 (upstream=1) (product=tRNA dihydrouridine synthase DusB)]		A11n320.B44n109 [CSB63_RS01085 (downstream=1) (product=lanthionine synthetase LanC family protein)]		bait4_SHP/RggSt0182	100	0	100	100	Rgg	SHP/Rgg	R9n110	SHP/Rgg gp_sali _3	I
312	Streptococcus thermophilus	strain TSGB 4141	GCF_028463905.1	NZ_CP116772	PND17_RS05270	995024	995887	-	WP_011226821.1	284	99		n=1:(d=72,20aa,MKLLKIIVLLTCIYIIVGGV,NZ_CP116772,995959,996021,+,confp=0.632)		n=4:(d=191,9aa,VIIAKSEGT,NZ_CP116772,994804,994833,-,confp=0.021);(d=150,13aa,MLFTHDQLNALKS,NZ_CP116772,994833,994874,-,confp=0.017);(d=95,29aa,MKNFQALLKVTKSSGVKSDAFYARSIKCP,NZ_CP116772,994840,994929,-,confp=0.298);(d=9,29aa,MQRKRRFVKIGYTLIIRLSNVNLERSLIK,NZ_CP116772,994926,995015,-,confp=0.019)		A38n110.B42n110 [PND17_RS05275 (upstream=1) (product=tRNA dihydrouridine synthase DusB)] ; A37n110.B41n110 [PND17_RS05280 (upstream=2) (product=Hsp33 family molecular chaperone HslO)]		A11n320.B44n109 [PND17_RS05260 (downstream=2) (product=protein kinase)] ; A11n320.B122n10 [PND17_RS05265 (downstream=1) (product=hypothetical protein)]		bait4_SHP/RggSt0182	100	0	100	100	Rgg	SHP/Rgg	R9n110	SHP/Rgg gp_sali _3	I
313	Streptococcus thermophilus	S50	GCF_017367015.1	NZ_JACSUG010000033	IAF70_RS08615	42759	43622	-	WP_011226821.1	284	99		n=1:(d=72,20aa,MKLLKIIVLLTCIYIIVGGV,NZ_JACSUG010000033,43694,43756,+,confp=0.632)		n=3:(d=198,18aa,MQNLRGLSVPFFVFVFNA,NZ_JACSUG010000033,42505,42561,-,confp=0.011);(d=191,9aa,VIIAKSEGT,NZ_JACSUG010000033,42539,42568,-,confp=0.050);(d=95,29aa,MKNFQALLKVTKSSGVKSDAFYARSIKFP,NZ_JACSUG010000033,42575,42664,-,confp=0.981)		A38n110.B42n110 [IAF70_RS08620 (upstream=1) (product=tRNA dihydrouridine synthase DusB)] ; A37n110.B41n110 [IAF70_RS08625 (upstream=2) (product=Hsp33 family molecular chaperone HslO)]		A11n320.B44n109 [IAF70_RS08610 (downstream=1) (product=lanthionine synthetase LanC family protein)]		bait4_SHP/RggSt0182	100	0	100	100	Rgg	SHP/Rgg	R9n110	SHP/Rgg gp_sali _3	I
314	Streptococcus thermophilus	13499c2	GCF_017367085.1	NZ_JACSUL010000054	IAF71_RS08190	24464	25327	-	WP_011226821.1	284	99		n=1:(d=72,20aa,MKLLKIIVLLTCIYIIVGGV,NZ_JACSUL010000054,25399,25461,+,confp=0.632)		n=3:(d=198,18aa,MQNLRGLSVPFFVFVFNA,NZ_JACSUL010000054,24210,24266,-,confp=0.011);(d=191,9aa,VIIAKSEGT,NZ_JACSUL010000054,24244,24273,-,confp=0.050);(d=95,29aa,MKNFQALLKVTKSSGVKSDAFYARSIKFP,NZ_JACSUL010000054,24280,24369,-,confp=0.981)		A38n110.B42n110 [IAF71_RS08195 (upstream=1) (product=tRNA dihydrouridine synthase DusB)] ; A37n110.B41n110 [IAF71_RS08200 (upstream=2) (product=Hsp33 family molecular chaperone HslO)]		A11n320.B44n109 [IAF71_RS08185 (downstream=1) (product=lanthionine synthetase LanC family protein)]		bait4_SHP/RggSt0182	100	0	100	100	Rgg	SHP/Rgg	R9n110	SHP/Rgg gp_sali _3	I
315	Streptococcus thermophilus	13499c1	GCF_017367115.1	NZ_JACSUM010000050	IAF76_RS08185	24464	25327	-	WP_011226821.1	284	99		n=1:(d=72,20aa,MKLLKIIVLLTCIYIIVGGV,NZ_JACSUM010000050,25399,25461,+,confp=0.632)		n=3:(d=198,18aa,MQNLRGLSVPFFVFVFNA,NZ_JACSUM010000050,24210,24266,-,confp=0.011);(d=191,9aa,VIIAKSEGT,NZ_JACSUM010000050,24244,24273,-,confp=0.050);(d=95,29aa,MKNFQALLKVTKSSGVKSDAFYARSIKFP,NZ_JACSUM010000050,24280,24369,-,confp=0.981)		A38n110.B42n110 [IAF76_RS08190 (upstream=1) (product=tRNA dihydrouridine synthase DusB)] ; A37n110.B41n110 [IAF76_RS08195 (upstream=2) (product=Hsp33 family molecular chaperone HslO)]		A11n320.B44n109 [IAF76_RS08180 (downstream=1) (product=lanthionine synthetase LanC family protein)]		bait4_SHP/RggSt0182	100	0	100	100	Rgg	SHP/Rgg	R9n110	SHP/Rgg gp_sali _3	I
316	Streptococcus thermophilus	13497	GCF_017367105.1	NZ_JACSUN010000057	IAF74_RS08805	24465	25328	-	WP_011226821.1	284	99		n=1:(d=72,20aa,MKLLKIIVLLTCIYIIVGGV,NZ_JACSUN010000057,25400,25462,+,confp=0.632)		n=3:(d=198,18aa,MQNLRGLSVPFFVFVFNA,NZ_JACSUN010000057,24211,24267,-,confp=0.011);(d=191,9aa,VIIAKSEGT,NZ_JACSUN010000057,24245,24274,-,confp=0.049);(d=95,29aa,MKNFQALLKVTKSSGVKSDAFYARSIKCP,NZ_JACSUN010000057,24281,24370,-,confp=0.955)		A38n110.B42n110 [IAF74_RS08810 (upstream=1) (product=tRNA dihydrouridine synthase DusB)] ; A37n110.B41n110 [IAF74_RS08815 (upstream=2) (product=Hsp33 family molecular chaperone HslO)]		A11n320.B44n109 [IAF74_RS08800 (downstream=1) (product=lanthionine synthetase LanC family protein)]		bait4_SHP/RggSt0182	100	0	100	100	Rgg	SHP/Rgg	R9n110	SHP/Rgg gp_sali _3	I
317	Streptococcus thermophilus	13495	GCF_017367165.1	NZ_JACSUO010000092	IAF79_RS08735	21575	22438	-	WP_011226821.1	284	99		n=1:(d=72,20aa,MKLLKIIVLLTCIYIIVGGV,NZ_JACSUO010000092,22510,22572,+,confp=0.632)		n=3:(d=198,18aa,MQNLRGLSVPFFVFVFNA,NZ_JACSUO010000092,21321,21377,-,confp=0.011);(d=191,9aa,VIIAKSEGT,NZ_JACSUO010000092,21355,21384,-,confp=0.049);(d=95,29aa,MKNFQALLKVTKSSGVKSDAFYARSIKCP,NZ_JACSUO010000092,21391,21480,-,confp=0.955)		A38n110.B42n110 [IAF79_RS08740 (upstream=1) (product=tRNA dihydrouridine synthase DusB)] ; A37n110.B41n110 [IAF79_RS08745 (upstream=2) (product=Hsp33 family molecular chaperone HslO)]		A11n320.B44n109 [IAF79_RS08730 (downstream=1) (product=lanthionine synthetase LanC family protein)]		bait4_SHP/RggSt0182	100	0	100	100	Rgg	SHP/Rgg	R9n110	SHP/Rgg gp_sali _3	I
318	Streptococcus thermophilus	Strac48	GCF_019449715.1	NZ_JAHBRM010000004	StStrac48_RS00790	47155	48018	+	WP_011226821.1	284	99		n=1:(d=72,20aa,MKLLKIIVLLTCIYIIVGGV,NZ_JAHBRM010000004,47021,47083,-,confp=0.632)		n=1:(d=95,41aa,MKNFQALLKVTKSSGVKSDAFYARSIKCPQELVIIAKSEGT,NZ_JAHBRM010000004,48113,48238,+,confp=0.997)		A37n110.B41n110 [StStrac48_RS00780 (upstream=2) (product=Hsp33 family molecular chaperone HslO)] ; A38n110.B42n110 [StStrac48_RS00785 (upstream=1) (product=tRNA dihydrouridine synthase DusB)]		A11n320.B122n10 [StStrac48_RS09665 (downstream=1) (product=hypothetical protein)] ; A11n320.B44n109 [StStrac48_RS00795 (downstream=2) (product=lanthionine synthetase LanC family protein)]		bait4_SHP/RggSt0182	100	0	100	100	Rgg	SHP/Rgg	R9n110	SHP/Rgg gp_sali _3	I
319	Streptococcus thermophilus	Brie28	GCF_019449915.1	NZ_JAHDUO010000004	StBrie28_RS00865	46013	46876	+	WP_011226821.1	284	99		n=1:(d=72,20aa,MKLLKIIVLLTCIYTIVGGV,NZ_JAHDUO010000004,45879,45941,-,confp=0.774)		n=3:(d=95,29aa,MKNFQALLKVTKSSGVKSDAFYARSIKCP,NZ_JAHDUO010000004,46971,47060,+,confp=0.955);(d=191,9aa,VIIAKSEGT,NZ_JAHDUO010000004,47067,47096,+,confp=0.049);(d=198,18aa,MQNLRGLSVPFFVFVFNA,NZ_JAHDUO010000004,47074,47130,+,confp=0.011)		A37n110.B41n110 [StBrie28_RS00855 (upstream=2) (product=Hsp33 family molecular chaperone HslO)] ; A38n110.B42n110 [StBrie28_RS00860 (upstream=1) (product=tRNA dihydrouridine synthase DusB)]		A11n320.B44n109 [StBrie28_RS00870 (downstream=1) (product=lanthionine synthetase LanC family protein)]		bait4_SHP/RggSt0182	100	0	100	100	Rgg	SHP/Rgg	R9n110	SHP/Rgg gp_sali _3	I
320	Streptococcus thermophilus	Racle124	GCF_019449965.1	NZ_JAHDUS010000004	StRacle124_RS00735	41804	42667	+	WP_011226821.1	284	99		n=1:(d=72,20aa,MKLLKIIVLLTCIYIIVGGV,NZ_JAHDUS010000004,41670,41732,-,confp=0.632)		n=3:(d=95,29aa,MKNFQALLKVTKSSGVKSDAFYARSIKCP,NZ_JAHDUS010000004,42762,42851,+,confp=0.955);(d=191,9aa,VIIAKSEGT,NZ_JAHDUS010000004,42858,42887,+,confp=0.049);(d=198,18aa,MQNLRGLSVPFFVFVFNA,NZ_JAHDUS010000004,42865,42921,+,confp=0.011)		A37n110.B41n110 [StRacle124_RS00725 (upstream=2) (product=Hsp33 family molecular chaperone HslO)] ; A38n110.B42n110 [StRacle124_RS00730 (upstream=1) (product=tRNA dihydrouridine synthase DusB)]		A11n320.B122n10 [StRacle124_RS10230 (downstream=1) (product=hypothetical protein)] ; A11n320.B44n109 [StRacle124_RS00740 (downstream=2) (product=lanthionine synthetase LanC family protein)]		bait4_SHP/RggSt0182	100	0	100	100	Rgg	SHP/Rgg	R9n110	SHP/Rgg gp_sali _3	I
321	Streptococcus thermophilus	Roque89	GCF_019450055.1	NZ_JAHRBG010000006	StRoque89_RS00915	21006	21869	+	WP_011226821.1	284	99		n=1:(d=72,20aa,MKLLKIIVLLTCIYIIVGGV,NZ_JAHRBG010000006,20872,20934,-,confp=0.632)		n=3:(d=95,29aa,MKNFQALLKVTKSSGVKSDAFYARSIKCP,NZ_JAHRBG010000006,21964,22053,+,confp=0.955);(d=191,9aa,VIIAKSEGT,NZ_JAHRBG010000006,22060,22089,+,confp=0.049);(d=198,18aa,MQNLRGLSVPFFVFVFNA,NZ_JAHRBG010000006,22067,22123,+,confp=0.011)		A37n110.B41n110 [StRoque89_RS00905 (upstream=2) (product=Hsp33 family molecular chaperone HslO)] ; A38n110.B42n110 [StRoque89_RS00910 (upstream=1) (product=tRNA dihydrouridine synthase DusB)]		A11n320.B44n109 [StRoque89_RS00920 (downstream=1) (product=lanthionine synthetase LanC family protein)]		bait4_SHP/RggSt0182	100	0	100	100	Rgg	SHP/Rgg	R9n110	SHP/Rgg gp_sali _3	I
322	Streptococcus thermophilus	CF1_14	GCF_020075875.1	NZ_JAIQWE010000008	LAV54_RS05745	44535	45398	+	WP_011226821.1	284	99		n=1:(d=72,20aa,MKLLKIIVLLTCIYIIVGGV,NZ_JAIQWE010000008,44401,44463,-,confp=0.632)		n=3:(d=95,29aa,MKNFQALLKVTKSSGVKSDAFYARSIKCP,NZ_JAIQWE010000008,45493,45582,+,confp=0.955);(d=191,9aa,VIIAKSEGT,NZ_JAIQWE010000008,45589,45618,+,confp=0.049);(d=198,18aa,MQNLRGLSVPFFVFVFNA,NZ_JAIQWE010000008,45596,45652,+,confp=0.011)		A37n110.B41n110 [LAV54_RS05735 (upstream=2) (product=Hsp33 family molecular chaperone HslO)] ; A38n110.B42n110 [LAV54_RS05740 (upstream=1) (product=tRNA dihydrouridine synthase DusB)]		A11n320.B44n109 [LAV54_RS05750 (downstream=1) (product=lanthionine synthetase LanC family protein)]		bait4_SHP/RggSt0182	100	0	100	100	Rgg	SHP/Rgg	R9n110	SHP/Rgg gp_sali _3	I
323	Streptococcus thermophilus	CF13_14	GCF_020076015.1	NZ_JAIQWJ010000011	LAV63_RS06315	23588	24451	-	WP_011226821.1	284	99		n=1:(d=72,20aa,MKLLKIIVLLTCIYIIVGGV,NZ_JAIQWJ010000011,24523,24585,+,confp=0.632)		n=3:(d=198,18aa,MQNLRGLSVPFFVFVFNA,NZ_JAIQWJ010000011,23334,23390,-,confp=0.011);(d=191,9aa,VIIAKSEGT,NZ_JAIQWJ010000011,23368,23397,-,confp=0.049);(d=95,29aa,MKNFQALLKVTKSSGVKSDAFYARSIKCP,NZ_JAIQWJ010000011,23404,23493,-,confp=0.955)		A38n110.B42n110 [LAV63_RS06320 (upstream=1) (product=tRNA dihydrouridine synthase DusB)] ; A37n110.B41n110 [LAV63_RS06325 (upstream=2) (product=Hsp33 family molecular chaperone HslO)]		A11n320.B44n109 [LAV63_RS06310 (downstream=1) (product=lanthionine synthetase LanC family protein)]		bait4_SHP/RggSt0182	100	0	100	100	Rgg	SHP/Rgg	R9n110	SHP/Rgg gp_sali _3	I
324	Streptococcus thermophilus	8253 (205)	GCF_021229135.1	NZ_JAJQWR010000007	LUB16_RS03890	5602	6465	+	WP_011226821.1	284	99		n=1:(d=72,20aa,MKLLKIIVLLTCIYIIVGGV,NZ_JAJQWR010000007,5468,5530,-,confp=0.632)		n=4:(d=9,29aa,MQRKRRFVKIGYTLIIRLSNVNLERSLIK,NZ_JAJQWR010000007,6474,6563,+,confp=0.019);(d=95,29aa,MKNFQALLKVTKSSGVKSDAFYARSIKCP,NZ_JAJQWR010000007,6560,6649,+,confp=0.297);(d=150,13aa,MLFTHDQLNALKS,NZ_JAJQWR010000007,6615,6656,+,confp=0.017);(d=191,9aa,VIIAKSEGT,NZ_JAJQWR010000007,6656,6685,+,confp=0.021)		A37n110.B41n110 [LUB16_RS03880 (upstream=2) (product=Hsp33 family molecular chaperone HslO)] ; A38n110.B42n110 [LUB16_RS03885 (upstream=1) (product=tRNA dihydrouridine synthase DusB)]		A11n320.B44n109 [LUB16_RS03895 (downstream=1) (product=protein kinase)]		bait4_SHP/RggSt0182	100	0	100	100	Rgg	SHP/Rgg	R9n110	SHP/Rgg gp_sali _3	I
325	Streptococcus thermophilus	FUA329	GCF_029983065.1	NZ_JAPEZL010000012	OOK68_RS06875	23789	24652	-	WP_011226821.1	284	99		n=1:(d=72,20aa,MKLLKIIVLLTCIYIIVGGV,NZ_JAPEZL010000012,24724,24786,+,confp=0.632)		n=3:(d=198,18aa,MQNLRGLSVPFFVFVFNA,NZ_JAPEZL010000012,23535,23591,-,confp=0.011);(d=191,9aa,VIIAKSEGT,NZ_JAPEZL010000012,23569,23598,-,confp=0.049);(d=95,29aa,MKNFQALLKVTKSSGVKSDAFYARSIKCP,NZ_JAPEZL010000012,23605,23694,-,confp=0.955)		A38n110.B42n110 [OOK68_RS06880 (upstream=1) (product=tRNA dihydrouridine synthase DusB)] ; A37n110.B41n110 [OOK68_RS06885 (upstream=2) (product=Hsp33 family molecular chaperone HslO)]		A11n320.B44n109 [OOK68_RS06870 (downstream=1) (product=lanthionine synthetase LanC family protein)]		bait4_SHP/RggSt0182	100	0	100	100	Rgg	SHP/Rgg	R9n110	SHP/Rgg gp_sali _3	I
326	Streptococcus thermophilus	4242	GCF_027854415.1	NZ_JAQGEO010000008	PEZ76_RS01955	14236	15099	+	WP_011226821.1	284	99		n=1:(d=72,20aa,MKLLKIIVLLTCIYIIVGGV,NZ_JAQGEO010000008,14102,14164,-,confp=0.632)		n=3:(d=95,29aa,MKNFQALLKVTKSSGVKSDAFYARSIKCP,NZ_JAQGEO010000008,15194,15283,+,confp=0.955);(d=191,9aa,VIIAKSEGT,NZ_JAQGEO010000008,15290,15319,+,confp=0.049);(d=198,18aa,MQNLRGLSVPFFVFVFNA,NZ_JAQGEO010000008,15297,15353,+,confp=0.011)		A37n110.B41n110 [PEZ76_RS01945 (upstream=2) (product=Hsp33 family molecular chaperone HslO)] ; A38n110.B42n110 [PEZ76_RS01950 (upstream=1) (product=tRNA dihydrouridine synthase DusB)]		A11n320.B44n109 [PEZ76_RS01960 (downstream=1) (product=protein kinase)]		bait4_SHP/RggSt0182	100	0	100	100	Rgg	SHP/Rgg	R9n110	SHP/Rgg gp_sali _3	I
327	Streptococcus thermophilus	TSGB 4254	GCF_027944095.1	NZ_JAQJBS010000002	PIG75_RS00400	9935	10798	+	WP_011226821.1	284	99		n=1:(d=72,20aa,MKLLKIIVLLTCIYIIVGGV,NZ_JAQJBS010000002,9801,9863,-,confp=0.632)		n=3:(d=95,29aa,MKNFQALLKVTKSSGVKSDAFYARSIKCP,NZ_JAQJBS010000002,10893,10982,+,confp=0.955);(d=191,9aa,VIIAKSEGT,NZ_JAQJBS010000002,10989,11018,+,confp=0.049);(d=198,18aa,MQNLRGLSVPFFVFVFNA,NZ_JAQJBS010000002,10996,11052,+,confp=0.011)		A37n110.B41n110 [PIG75_RS00390 (upstream=2) (product=Hsp33 family molecular chaperone HslO)] ; A38n110.B42n110 [PIG75_RS00395 (upstream=1) (product=tRNA dihydrouridine synthase DusB)]		A11n320.B44n109 [PIG75_RS00405 (downstream=1) (product=protein kinase)]		bait4_SHP/RggSt0182	100	0	100	100	Rgg	SHP/Rgg	R9n110	SHP/Rgg gp_sali _3	I
328	Streptococcus thermophilus	TSGB 4235	GCF_027947215.1	NZ_JAQJBW010000002	PIG84_RS00735	45396	46259	+	WP_011226821.1	284	99		n=1:(d=72,20aa,MKLLKIIVLLTCIYIIVGGV,NZ_JAQJBW010000002,45262,45324,-,confp=0.632)		n=4:(d=9,29aa,MQRKRRFVKIGYTLIIRLSNVNLERSLIK,NZ_JAQJBW010000002,46268,46357,+,confp=0.019);(d=95,29aa,MKNFQALLKVTKSSGVKSDAFYARSIKCP,NZ_JAQJBW010000002,46354,46443,+,confp=0.298);(d=150,13aa,MLFTHDQLNALKS,NZ_JAQJBW010000002,46409,46450,+,confp=0.017);(d=191,9aa,VIIAKSEGT,NZ_JAQJBW010000002,46450,46479,+,confp=0.021)		A37n110.B41n110 [PIG84_RS00725 (upstream=2) (product=Hsp33 family molecular chaperone HslO)] ; A38n110.B42n110 [PIG84_RS00730 (upstream=1) (product=tRNA dihydrouridine synthase DusB)]		A11n320.B44n109 [PIG84_RS00740 (downstream=1) (product=hypothetical protein)] ; A341n1.B350n1 [PIG84_RS00745 (downstream=2) (product=hypothetical protein)]		bait4_SHP/RggSt0182	100	0	100	100	Rgg	SHP/Rgg	R9n110	SHP/Rgg gp_sali _3	I
329	Streptococcus thermophilus	TSGB 4251	GCF_027947245.1	NZ_JAQJBX010000010	PIG77_RS05270	23624	24487	-	WP_011226821.1	284	99		n=1:(d=72,20aa,MKLLKIIVLLTCIYIIVGGV,NZ_JAQJBX010000010,24559,24621,+,confp=0.632)		n=4:(d=191,9aa,VIIAKSEGT,NZ_JAQJBX010000010,23404,23433,-,confp=0.021);(d=150,13aa,MLFTHDQLNALKS,NZ_JAQJBX010000010,23433,23474,-,confp=0.017);(d=95,29aa,MKNFQALLKVTKSSGVKSDAFYARSIKCP,NZ_JAQJBX010000010,23440,23529,-,confp=0.298);(d=9,29aa,MQRKRRFVKIGYTLIIRLSNVNLERSLIK,NZ_JAQJBX010000010,23526,23615,-,confp=0.019)		A38n110.B42n110 [PIG77_RS05275 (upstream=1) (product=tRNA dihydrouridine synthase DusB)] ; A37n110.B41n110 [PIG77_RS05280 (upstream=2) (product=Hsp33 family molecular chaperone HslO)]		A11n320.B44n109 [PIG77_RS05260 (downstream=2) (product=protein kinase)] ; A11n320.B122n10 [PIG77_RS05265 (downstream=1) (product=hypothetical protein)]		bait4_SHP/RggSt0182	100	0	100	100	Rgg	SHP/Rgg	R9n110	SHP/Rgg gp_sali _3	I
330	Streptococcus thermophilus	TSGB 4240	GCF_027947275.1	NZ_JAQJBY010000012	PIG83_RS05845	41791	42654	+	WP_011226821.1	284	99		n=1:(d=72,20aa,MKLLKIIVLLTCIYIIVGGV,NZ_JAQJBY010000012,41657,41719,-,confp=0.632)		n=1:(d=95,41aa,MKNFQALLKVTKSSGVKSDTFYARSIKCPQELVIIAKSEGT,NZ_JAQJBY010000012,42749,42874,+,confp=0.994)		A37n110.B41n110 [PIG83_RS05835 (upstream=2) (product=Hsp33 family molecular chaperone HslO)] ; A38n110.B42n110 [PIG83_RS05840 (upstream=1) (product=tRNA dihydrouridine synthase DusB)]		A11n320.B44n109 [PIG83_RS05850 (downstream=1) (product=protein kinase)]		bait4_SHP/RggSt0182	100	0	100	100	Rgg	SHP/Rgg	R9n110	SHP/Rgg gp_sali _3	I
331	Streptococcus thermophilus	TSGB 4239	GCF_027947315.1	NZ_JAQJBZ010000010	PJF60_RS06010	40915	41778	+	WP_011226821.1	284	99		n=1:(d=72,20aa,MKLLKIIVLLTCIYIIVGGV,NZ_JAQJBZ010000010,40781,40843,-,confp=0.632)		n=3:(d=95,29aa,MKNFQALLKVTKSSGVKSDAFYARSIKCP,NZ_JAQJBZ010000010,41873,41962,+,confp=0.955);(d=191,9aa,VIIAKSEGT,NZ_JAQJBZ010000010,41969,41998,+,confp=0.049);(d=198,18aa,MQNLRGLSVPFFVFVFNA,NZ_JAQJBZ010000010,41976,42032,+,confp=0.011)		A37n110.B41n110 [PJF60_RS06000 (upstream=2) (product=Hsp33 family molecular chaperone HslO)] ; A38n110.B42n110 [PJF60_RS06005 (upstream=1) (product=tRNA dihydrouridine synthase DusB)]		A11n320.B44n109 [PJF60_RS06015 (downstream=1) (product=protein kinase)]		bait4_SHP/RggSt0182	100	0	100	100	Rgg	SHP/Rgg	R9n110	SHP/Rgg gp_sali _3	I
332	Streptococcus thermophilus	TSGB 4236	GCF_027947295.1	NZ_JAQJCA010000010	PIG82_RS06265	26360	27223	-	WP_011226821.1	284	99		n=1:(d=72,20aa,MKLLKIIVLLTCIYIIVGGV,NZ_JAQJCA010000010,27295,27357,+,confp=0.632)		n=3:(d=198,18aa,MQNLRGLSVPFFVFVFNA,NZ_JAQJCA010000010,26106,26162,-,confp=0.011);(d=191,9aa,VIIAKSEGT,NZ_JAQJCA010000010,26140,26169,-,confp=0.049);(d=95,29aa,MKNFQALLKVTKSSGVKSDAFYARSIKCP,NZ_JAQJCA010000010,26176,26265,-,confp=0.955)		A38n110.B42n110 [PIG82_RS06270 (upstream=1) (product=tRNA dihydrouridine synthase DusB)] ; A37n110.B41n110 [PIG82_RS06275 (upstream=2) (product=Hsp33 family molecular chaperone HslO)]		A11n320.B44n109 [PIG82_RS06260 (downstream=1) (product=protein kinase)]		bait4_SHP/RggSt0182	100	0	100	100	Rgg	SHP/Rgg	R9n110	SHP/Rgg gp_sali _3	I
333	Streptococcus thermophilus	TSGB 4232	GCF_027947325.1	NZ_JAQJCC010000009	PIG78_RS04830	26361	27224	-	WP_011226821.1	284	99		n=1:(d=72,20aa,MKLLKIIVLLTCIYIIVGGV,NZ_JAQJCC010000009,27296,27358,+,confp=0.632)		n=3:(d=198,18aa,MQNLRGLSVPFFVFVFNA,NZ_JAQJCC010000009,26107,26163,-,confp=0.011);(d=191,9aa,VIIAKSEGT,NZ_JAQJCC010000009,26141,26170,-,confp=0.049);(d=95,29aa,MKNFQALLKVTKSSGVKSDAFYARSIKCP,NZ_JAQJCC010000009,26177,26266,-,confp=0.955)		A38n110.B42n110 [PIG78_RS04835 (upstream=1) (product=tRNA dihydrouridine synthase DusB)] ; A37n110.B41n110 [PIG78_RS04840 (upstream=2) (product=Hsp33 family molecular chaperone HslO)]		A11n320.B44n109 [PIG78_RS04825 (downstream=1) (product=protein kinase)]		bait4_SHP/RggSt0182	100	0	100	100	Rgg	SHP/Rgg	R9n110	SHP/Rgg gp_sali _3	I
334	Streptococcus thermophilus	TSGB 4231	GCF_027947375.1	NZ_JAQJCD010000010	PIG79_RS05380	41867	42730	+	WP_011226821.1	284	99		n=1:(d=72,20aa,MKLLKIIVLLTCIYIIVGGV,NZ_JAQJCD010000010,41733,41795,-,confp=0.632)		n=4:(d=9,29aa,MQRKRRFVKIGYTLIIRLSNVNLERSLIK,NZ_JAQJCD010000010,42739,42828,+,confp=0.019);(d=95,29aa,MKNFQALLKVTKSSGVKSDAFYARSIKCP,NZ_JAQJCD010000010,42825,42914,+,confp=0.298);(d=150,13aa,MLFTHDQLNALKS,NZ_JAQJCD010000010,42880,42921,+,confp=0.017);(d=191,9aa,VIIAKSEGT,NZ_JAQJCD010000010,42921,42950,+,confp=0.021)		A37n110.B41n110 [PIG79_RS05370 (upstream=2) (product=Hsp33 family molecular chaperone HslO)] ; A38n110.B42n110 [PIG79_RS05375 (upstream=1) (product=tRNA dihydrouridine synthase DusB)]		A11n320.B122n10 [PIG79_RS05385 (downstream=1) (product=hypothetical protein)] ; A11n320.B44n109 [PIG79_RS05390 (downstream=2) (product=protein kinase)]		bait4_SHP/RggSt0182	100	0	100	100	Rgg	SHP/Rgg	R9n110	SHP/Rgg gp_sali _3	I
335	Streptococcus thermophilus	TSGB 4230	GCF_027947395.1	NZ_JAQJCE010000011	PIG80_RS06310	23621	24484	-	WP_011226821.1	284	99		n=1:(d=72,20aa,MKLLKIIVLLTCIYIIVGGV,NZ_JAQJCE010000011,24556,24618,+,confp=0.632)		n=3:(d=198,18aa,MQNLRGLSVPFFVFVFNA,NZ_JAQJCE010000011,23367,23423,-,confp=0.011);(d=191,9aa,VIIAKSEGT,NZ_JAQJCE010000011,23401,23430,-,confp=0.049);(d=95,29aa,MKNFQALLKVTKSSGVKSDAFYARSIKCP,NZ_JAQJCE010000011,23437,23526,-,confp=0.955)		A38n110.B42n110 [PIG80_RS06315 (upstream=1) (product=tRNA dihydrouridine synthase DusB)] ; A37n110.B41n110 [PIG80_RS06320 (upstream=2) (product=Hsp33 family molecular chaperone HslO)]		A11n320.B44n109 [PIG80_RS06305 (downstream=1) (product=protein kinase)]		bait4_SHP/RggSt0182	100	0	100	100	Rgg	SHP/Rgg	R9n110	SHP/Rgg gp_sali _3	I
336	Streptococcus thermophilus	STH_CIRM_16	GCF_903884415.1	NZ_LR822006	STHERMO_RS01125	196491	197354	+	WP_011226821.1	284	99		n=1:(d=72,20aa,MKLLKIIVLLTCIYTIVGGV,NZ_LR822006,196357,196419,-,confp=0.774)		n=3:(d=95,29aa,MKNFQALLKVTKSSGVKSDAFYARSIKCP,NZ_LR822006,197449,197538,+,confp=0.955);(d=191,9aa,VIIAKSEGT,NZ_LR822006,197545,197574,+,confp=0.049);(d=198,18aa,MQNLRGLSVPFFVFVFNA,NZ_LR822006,197552,197608,+,confp=0.011)		A37n110.B41n110 [STHERMO_RS01115 (upstream=2) (product=Hsp33 family molecular chaperone HslO)] ; A38n110.B42n110 [STHERMO_RS01120 (upstream=1) (product=tRNA dihydrouridine synthase DusB)]		A11n320.B44n109 [STHERMO_RS01130 (downstream=1) (product=protein kinase)]		bait4_SHP/RggSt0182	100	0	100	100	Rgg	SHP/Rgg	R9n110	SHP/Rgg gp_sali _3	I
337	Streptococcus thermophilus	STH_CIRM_29	GCF_903886205.1	NZ_LR822010	H0507_RS01075	188732	189595	+	WP_011226821.1	284	99		n=1:(d=72,20aa,MKLLKIIVLLTCIYTIVGGV,NZ_LR822010,188598,188660,-,confp=0.774)		n=3:(d=95,29aa,MKNFQALLKVTKSSGVKSDAFYARSIKCP,NZ_LR822010,189690,189779,+,confp=0.955);(d=191,9aa,VIIAKSEGT,NZ_LR822010,189786,189815,+,confp=0.049);(d=198,18aa,MQNLRGLSVPFFVFVFNA,NZ_LR822010,189793,189849,+,confp=0.011)		A37n110.B41n110 [H0507_RS01065 (upstream=2) (product=Hsp33 family molecular chaperone HslO)] ; A38n110.B42n110 [H0507_RS01070 (upstream=1) (product=tRNA dihydrouridine synthase DusB)]		A11n320.B44n109 [H0507_RS01080 (downstream=1) (product=protein kinase)]		bait4_SHP/RggSt0182	100	0	100	100	Rgg	SHP/Rgg	R9n110	SHP/Rgg gp_sali _3	I
338	Streptococcus thermophilus	STH_CIRM_23	GCF_903886195.1	NZ_LR822011	H0504_RS07975	1556588	1557451	-	WP_011226821.1	284	99		n=1:(d=72,20aa,MKLLKIIVLLTCIYIIVGGV,NZ_LR822011,1557523,1557585,+,confp=0.632)		n=2:(d=150,13aa,MLFTHDQLNALKS,NZ_LR822011,1556397,1556438,-,confp=0.024);(d=116,22aa,MKVTKSSGVKSDAFYARSIKCP,NZ_LR822011,1556404,1556472,-,confp=0.029)		A38n110.B42n110 [H0504_RS07980 (upstream=1) (product=tRNA dihydrouridine synthase DusB)] ; A37n110.B41n110 [H0504_RS07985 (upstream=2) (product=Hsp33 family molecular chaperone HslO)]		A11n320.B44n109 [H0504_RS07970 (downstream=1) (product=protein kinase)]		bait4_SHP/RggSt0182	100	0	100	100	Rgg	SHP/Rgg	R9n110	SHP/Rgg gp_sali _3	I
339	Streptococcus thermophilus	STH_CIRM_30	GCF_903886285.1	NZ_LR822012	H0505_RS01070	186772	187635	+	WP_011226821.1	284	99		n=1:(d=72,20aa,MKLLKIIVLLTCIYIIVGGV,NZ_LR822012,186638,186700,-,confp=0.632)		n=3:(d=95,29aa,MKNFQALLKVTKSSGVKSDAFYARSIKCP,NZ_LR822012,187730,187819,+,confp=0.955);(d=191,9aa,VIIAKSEGT,NZ_LR822012,187826,187855,+,confp=0.049);(d=198,18aa,MQNLRGLSVPFFVFVFNA,NZ_LR822012,187833,187889,+,confp=0.011)		A37n110.B41n110 [H0505_RS01060 (upstream=2) (product=Hsp33 family molecular chaperone HslO)] ; A38n110.B42n110 [H0505_RS01065 (upstream=1) (product=tRNA dihydrouridine synthase DusB)]		A11n320.B44n109 [H0505_RS01075 (downstream=1) (product=protein kinase)]		bait4_SHP/RggSt0182	100	0	100	100	Rgg	SHP/Rgg	R9n110	SHP/Rgg gp_sali _3	I
340	Streptococcus thermophilus	STH_CIRM_36	GCF_903886385.1	NZ_LR822014	H0508_RS01025	184161	185024	+	WP_011226821.1	284	99		n=1:(d=72,20aa,MKLLKIIVLLTCIYIIVGGV,NZ_LR822014,184027,184089,-,confp=0.632)		n=2:(d=116,22aa,MKVTKSSGVKSDAFYARSIKCP,NZ_LR822014,185140,185208,+,confp=0.029);(d=150,13aa,MLFTHDQLNALKS,NZ_LR822014,185174,185215,+,confp=0.024)		A37n110.B41n110 [H0508_RS01015 (upstream=2) (product=Hsp33 family molecular chaperone HslO)] ; A38n110.B42n110 [H0508_RS01020 (upstream=1) (product=tRNA dihydrouridine synthase DusB)]		A11n320.B44n109 [H0508_RS01030 (downstream=1) (product=protein kinase)]		bait4_SHP/RggSt0182	100	0	100	100	Rgg	SHP/Rgg	R9n110	SHP/Rgg gp_sali _3	I
341	Streptococcus thermophilus	STH_CIRM_65	GCF_903886475.1	NZ_LR822015	H0506_RS01090	189854	190717	+	WP_011226821.1	284	99		n=1:(d=72,20aa,MKLLKIIVLLTCIYIIVGGV,NZ_LR822015,189720,189782,-,confp=0.632)		n=2:(d=116,22aa,MKVTKSSGVKSDAFYARSIKCP,NZ_LR822015,190833,190901,+,confp=0.029);(d=150,13aa,MLFTHDQLNALKS,NZ_LR822015,190867,190908,+,confp=0.024)		A37n110.B41n110 [H0506_RS01080 (upstream=2) (product=Hsp33 family molecular chaperone HslO)] ; A38n110.B42n110 [H0506_RS01085 (upstream=1) (product=tRNA dihydrouridine synthase DusB)]		A11n320.B44n109 [H0506_RS01095 (downstream=1) (product=protein kinase)]		bait4_SHP/RggSt0182	100	0	100	100	Rgg	SHP/Rgg	R9n110	SHP/Rgg gp_sali _3	I
342	Streptococcus thermophilus	STH_CIRM_772	GCF_903886635.1	NZ_LR822019	H0510_RS01085	186648	187511	+	WP_011226821.1	284	99		n=1:(d=72,20aa,MKLLKIIVLLTCIYIIVGGV,NZ_LR822019,186514,186576,-,confp=0.632)		n=3:(d=95,29aa,MKNFQALLKVTKSSGVKSDAFYARSIKCP,NZ_LR822019,187606,187695,+,confp=0.955);(d=191,9aa,VIIAKSEGT,NZ_LR822019,187702,187731,+,confp=0.049);(d=198,18aa,MQNLRGLSVPFFVFVFNA,NZ_LR822019,187709,187765,+,confp=0.011)		A37n110.B41n110 [H0510_RS01075 (upstream=2) (product=Hsp33 family molecular chaperone HslO)] ; A38n110.B42n110 [H0510_RS01080 (upstream=1) (product=tRNA dihydrouridine synthase DusB)]		A11n320.B44n109 [H0510_RS01090 (downstream=1) (product=protein kinase)]		bait4_SHP/RggSt0182	100	0	100	100	Rgg	SHP/Rgg	R9n110	SHP/Rgg gp_sali _3	I
343	Streptococcus thermophilus	STH_CIRM_956	GCF_903886595.1	NZ_LR822020	H0514_RS09130	1778104	1778967	-	WP_011226821.1	284	99		n=1:(d=72,20aa,MKLLKIIVLLTCIYIIVGGV,NZ_LR822020,1779039,1779101,+,confp=0.632)		n=3:(d=198,18aa,MQNLRGLSVPFFVFVFNA,NZ_LR822020,1777850,1777906,-,confp=0.011);(d=191,9aa,VIIAKSEGT,NZ_LR822020,1777884,1777913,-,confp=0.049);(d=95,29aa,MKNFQALLKVTKSSGVKSDAFYARSIKCP,NZ_LR822020,1777920,1778009,-,confp=0.955)		A38n110.B42n110 [H0514_RS09135 (upstream=1) (product=tRNA dihydrouridine synthase DusB)] ; A37n110.B41n110 [H0514_RS09140 (upstream=2) (product=Hsp33 family molecular chaperone HslO)]		A11n320.B44n109 [H0514_RS09125 (downstream=1) (product=protein kinase)]		bait4_SHP/RggSt0182	100	0	100	100	Rgg	SHP/Rgg	R9n110	SHP/Rgg gp_sali _3	I
344	Streptococcus thermophilus	STH_CIRM_368	GCF_903886645.1	NZ_LR822023	H0513_RS01265	220153	221016	+	WP_011226821.1	284	99		n=1:(d=72,20aa,MKLLKIIVLLTCIYIIVGGV,NZ_LR822023,220019,220081,-,confp=0.632)		n=3:(d=95,29aa,MKNFQALLKVTKSSGVKSDAFYARSIKCP,NZ_LR822023,221111,221200,+,confp=0.955);(d=191,9aa,VIIAKSEGT,NZ_LR822023,221207,221236,+,confp=0.049);(d=198,18aa,MQNLRGLSVPFFVFVFNA,NZ_LR822023,221214,221270,+,confp=0.011)		A37n110.B41n110 [H0513_RS01255 (upstream=2) (product=Hsp33 family molecular chaperone HslO)] ; A38n110.B42n110 [H0513_RS01260 (upstream=1) (product=tRNA dihydrouridine synthase DusB)]		A11n320.B44n109 [H0513_RS01270 (downstream=1) (product=protein kinase)]		bait4_SHP/RggSt0182	100	0	100	100	Rgg	SHP/Rgg	R9n110	SHP/Rgg gp_sali _3	I
345	Streptococcus thermophilus	STH_CIRM_961	GCF_903886745.1	NZ_LR822025	H1X08_RS08890	1733247	1734110	-	WP_011226821.1	284	99		n=1:(d=72,20aa,MKLLKIIVLLTCIYIIVGGV,NZ_LR822025,1734182,1734244,+,confp=0.632)		n=3:(d=198,18aa,MQNLRGLSVPFFVFVFNA,NZ_LR822025,1732993,1733049,-,confp=0.011);(d=191,9aa,VIIAKSEGT,NZ_LR822025,1733027,1733056,-,confp=0.049);(d=95,29aa,MKNFQALLKVTKSSGVKSDAFYARSIKCP,NZ_LR822025,1733063,1733152,-,confp=0.955)		A38n110.B42n110 [H1X08_RS08895 (upstream=1) (product=tRNA dihydrouridine synthase DusB)] ; A37n110.B41n110 [H1X08_RS08900 (upstream=2) (product=Hsp33 family molecular chaperone HslO)]		A11n320.B44n109 [H1X08_RS08885 (downstream=1) (product=protein kinase)]		bait4_SHP/RggSt0182	100	0	100	100	Rgg	SHP/Rgg	R9n110	SHP/Rgg gp_sali _3	I
346	Streptococcus thermophilus	STH_CIRM_967	GCF_903890635.1	NZ_LR822026	H1W98_RS01100	201672	202535	+	WP_011226821.1	284	99		n=1:(d=72,20aa,MKLLKIIVLLTCIYIIVGGV,NZ_LR822026,201538,201600,-,confp=0.632)		n=3:(d=95,29aa,MKNFQALLKVTKSSGVKSDAFYARSIKCP,NZ_LR822026,202630,202719,+,confp=0.955);(d=191,9aa,VIIAKSEGT,NZ_LR822026,202726,202755,+,confp=0.049);(d=198,18aa,MQNLRGLSVPFFVFVFNA,NZ_LR822026,202733,202789,+,confp=0.011)		A37n110.B41n110 [H1W98_RS01090 (upstream=2) (product=Hsp33 family molecular chaperone HslO)] ; A38n110.B42n110 [H1W98_RS01095 (upstream=1) (product=tRNA dihydrouridine synthase DusB)]		A11n320.B44n109 [H1W98_RS01105 (downstream=1) (product=protein kinase)]		bait4_SHP/RggSt0182	100	0	100	100	Rgg	SHP/Rgg	R9n110	SHP/Rgg gp_sali _3	I
347	Streptococcus thermophilus	STH_CIRM_998	GCF_903890695.1	NZ_LR822027	H1X63_RS01145	203266	204129	+	WP_011226821.1	284	99		n=1:(d=72,20aa,MKLLKIIVLLTCIYIIVGGV,NZ_LR822027,203132,203194,-,confp=0.632)		n=3:(d=95,29aa,MKNFQALLKVTKSSGVKSDAFYARSIKCP,NZ_LR822027,204224,204313,+,confp=0.955);(d=191,9aa,VIIAKSEGT,NZ_LR822027,204320,204349,+,confp=0.049);(d=198,18aa,MQNLRGLSVPFFVFVFNA,NZ_LR822027,204327,204383,+,confp=0.011)		A37n110.B41n110 [H1X63_RS01135 (upstream=2) (product=Hsp33 family molecular chaperone HslO)] ; A38n110.B42n110 [H1X63_RS01140 (upstream=1) (product=tRNA dihydrouridine synthase DusB)]		A11n320.B44n109 [H1X63_RS01150 (downstream=1) (product=protein kinase)]		bait4_SHP/RggSt0182	100	0	100	100	Rgg	SHP/Rgg	R9n110	SHP/Rgg gp_sali _3	I
348	Streptococcus thermophilus	STH_CIRM_1047	GCF_903890825.1	NZ_LR822031	H1W74_RS01015	180365	181228	+	WP_011226821.1	284	99		n=1:(d=72,20aa,MKLLKIIVLLTCIYIIVGGV,NZ_LR822031,180231,180293,-,confp=0.632)		n=3:(d=95,29aa,MKNFQALLKVTKSSGVKSDAFYARSIKCP,NZ_LR822031,181323,181412,+,confp=0.955);(d=191,9aa,VIIAKSEGT,NZ_LR822031,181419,181448,+,confp=0.049);(d=198,18aa,MQNLRGLSIPFFVFVFNA,NZ_LR822031,181426,181482,+,confp=0.011)		A37n110.B41n110 [H1W74_RS01005 (upstream=2) (product=Hsp33 family molecular chaperone HslO)] ; A38n110.B42n110 [H1W74_RS01010 (upstream=1) (product=tRNA dihydrouridine synthase DusB)]		A11n320.B44n109 [H1W74_RS01020 (downstream=1) (product=protein kinase)]		bait4_SHP/RggSt0182	100	0	100	100	Rgg	SHP/Rgg	R9n110	SHP/Rgg gp_sali _3	I
349	Streptococcus thermophilus	STH_CIRM_1050	GCF_903890945.1	NZ_LR822032	H1W91_RS01100	188682	189545	+	WP_011226821.1	284	99		n=1:(d=72,20aa,MKLLKIIVLLTCIYIIVGGV,NZ_LR822032,188548,188610,-,confp=0.632)		n=3:(d=95,29aa,MKNFQALLKVTKSSGVKSDAFYARSIKCP,NZ_LR822032,189640,189729,+,confp=0.955);(d=191,9aa,VIIAKSEGT,NZ_LR822032,189736,189765,+,confp=0.049);(d=198,18aa,MQNLRGLSVPFFVFVFNA,NZ_LR822032,189743,189799,+,confp=0.011)		A37n110.B41n110 [H1W91_RS01090 (upstream=2) (product=Hsp33 family molecular chaperone HslO)] ; A38n110.B42n110 [H1W91_RS01095 (upstream=1) (product=tRNA dihydrouridine synthase DusB)]		A11n320.B44n109 [H1W91_RS01105 (downstream=1) (product=protein kinase)]		bait4_SHP/RggSt0182	100	0	100	100	Rgg	SHP/Rgg	R9n110	SHP/Rgg gp_sali _3	I
350	Streptococcus thermophilus	STH_CIRM_1048	GCF_903890905.1	NZ_LR822033	H1W90_RS01010	178868	179731	+	WP_011226821.1	284	99		n=1:(d=72,20aa,MKLLKIIVLLTCIYIIVGGV,NZ_LR822033,178734,178796,-,confp=0.632)		n=3:(d=95,29aa,MKNFQALLKVTKSSGVKSDAFYARSIKCP,NZ_LR822033,179826,179915,+,confp=0.955);(d=191,9aa,VIIAKSEGT,NZ_LR822033,179922,179951,+,confp=0.049);(d=198,18aa,MQNLRGLSVPFFVFVFNA,NZ_LR822033,179929,179985,+,confp=0.011)		A37n110.B41n110 [H1W90_RS01000 (upstream=2) (product=Hsp33 family molecular chaperone HslO)] ; A38n110.B42n110 [H1W90_RS01005 (upstream=1) (product=tRNA dihydrouridine synthase DusB)]		A11n320.B44n109 [H1W90_RS01015 (downstream=1) (product=protein kinase)]		bait4_SHP/RggSt0182	100	0	100	100	Rgg	SHP/Rgg	R9n110	SHP/Rgg gp_sali _3	I
351	Streptococcus thermophilus	STH_CIRM_1049	GCF_903890925.1	NZ_LR822034	H1X13_RS01010	178868	179731	+	WP_011226821.1	284	99		n=1:(d=72,20aa,MKLLKIIVLLTCIYIIVGGV,NZ_LR822034,178734,178796,-,confp=0.632)		n=3:(d=95,29aa,MKNFQALLKVTKSSGVKSDAFYARSIKCP,NZ_LR822034,179826,179915,+,confp=0.955);(d=191,9aa,VIIAKSEGT,NZ_LR822034,179922,179951,+,confp=0.049);(d=198,18aa,MQNLRGLSVPFFVFVFNA,NZ_LR822034,179929,179985,+,confp=0.011)		A37n110.B41n110 [H1X13_RS01000 (upstream=2) (product=Hsp33 family molecular chaperone HslO)] ; A38n110.B42n110 [H1X13_RS01005 (upstream=1) (product=tRNA dihydrouridine synthase DusB)]		A11n320.B44n109 [H1X13_RS01015 (downstream=1) (product=protein kinase)]		bait4_SHP/RggSt0182	100	0	100	100	Rgg	SHP/Rgg	R9n110	SHP/Rgg gp_sali _3	I
352	Streptococcus thermophilus	STH_CIRM_1121	GCF_903891135.1	NZ_LR822037	H1W87_RS01065	184874	185737	+	WP_011226821.1	284	99		n=1:(d=72,20aa,MKLLKIIVLLTCIYIIVGGV,NZ_LR822037,184740,184802,-,confp=0.632)		n=3:(d=95,29aa,MKNFQALLKVTKSSGVKSDAFYARSIKCP,NZ_LR822037,185832,185921,+,confp=0.955);(d=191,9aa,VIIAKSEGT,NZ_LR822037,185928,185957,+,confp=0.049);(d=198,18aa,MQNLRGLSVPFFVFVFNA,NZ_LR822037,185935,185991,+,confp=0.011)		A37n110.B41n110 [H1W87_RS01055 (upstream=2) (product=Hsp33 family molecular chaperone HslO)] ; A38n110.B42n110 [H1W87_RS01060 (upstream=1) (product=tRNA dihydrouridine synthase DusB)]		A11n320.B122n10 [H1W87_RS09410 (downstream=1) (product=hypothetical protein)] ; A11n320.B44n109 [H1W87_RS09415 (downstream=2) (product=hypothetical protein)]		bait4_SHP/RggSt0182	100	0	100	100	Rgg	SHP/Rgg	R9n110	SHP/Rgg gp_sali _3	I
353	Streptococcus thermophilus	STH_CIRM_1116	GCF_903891105.1	NZ_LR822039	H1W92_RS01080	188731	189594	+	WP_011226821.1	284	99		n=1:(d=72,20aa,MKLLKIIVLLTCIYTIVGGV,NZ_LR822039,188597,188659,-,confp=0.774)		n=3:(d=95,29aa,MKNFQALLKVTKSSGVKSDAFYARSIKCP,NZ_LR822039,189689,189778,+,confp=0.955);(d=191,9aa,VIIAKSEGT,NZ_LR822039,189785,189814,+,confp=0.049);(d=198,18aa,MQNLRGLSVPFFVFVFNA,NZ_LR822039,189792,189848,+,confp=0.011)		A37n110.B41n110 [H1W92_RS01070 (upstream=2) (product=Hsp33 family molecular chaperone HslO)] ; A38n110.B42n110 [H1W92_RS01075 (upstream=1) (product=tRNA dihydrouridine synthase DusB)]		A11n320.B44n109 [H1W92_RS01085 (downstream=1) (product=protein kinase)]		bait4_SHP/RggSt0182	100	0	100	100	Rgg	SHP/Rgg	R9n110	SHP/Rgg gp_sali _3	I
354	Streptococcus thermophilus	STH_CIRM_1122	GCF_903891195.1	NZ_LR822041	H1W94_RS01075	188730	189593	+	WP_011226821.1	284	99		n=1:(d=72,20aa,MKLLKIIVLLTCIYTIVGGV,NZ_LR822041,188596,188658,-,confp=0.774)		n=3:(d=95,29aa,MKNFQALLKVTKSSGVKSDAFYARSIKCP,NZ_LR822041,189688,189777,+,confp=0.955);(d=191,9aa,VIIAKSEGT,NZ_LR822041,189784,189813,+,confp=0.049);(d=198,18aa,MQNLRGLSVPFFVFVFNA,NZ_LR822041,189791,189847,+,confp=0.011)		A37n110.B41n110 [H1W94_RS01065 (upstream=2) (product=Hsp33 family molecular chaperone HslO)] ; A38n110.B42n110 [H1W94_RS01070 (upstream=1) (product=tRNA dihydrouridine synthase DusB)]		A11n320.B44n109 [H1W94_RS01080 (downstream=1) (product=protein kinase)]		bait4_SHP/RggSt0182	100	0	100	100	Rgg	SHP/Rgg	R9n110	SHP/Rgg gp_sali _3	I
355	Streptococcus thermophilus	STH_CIRM_2101	GCF_903891305.1	NZ_LR822043	H1X04_RS01090	189967	190830	+	WP_011226821.1	284	99		n=1:(d=72,20aa,MKLLKIIVLLTCIYIIVGGV,NZ_LR822043,189833,189895,-,confp=0.632)		n=2:(d=116,22aa,MKVTKSSGVKSDAFYARSIKCP,NZ_LR822043,190946,191014,+,confp=0.029);(d=150,13aa,MLFTHDQLNALKS,NZ_LR822043,190980,191021,+,confp=0.024)		A37n110.B41n110 [H1X04_RS01080 (upstream=2) (product=Hsp33 family molecular chaperone HslO)] ; A38n110.B42n110 [H1X04_RS01085 (upstream=1) (product=tRNA dihydrouridine synthase DusB)]		A11n320.B44n109 [H1X04_RS01095 (downstream=1) (product=protein kinase)]		bait4_SHP/RggSt0182	100	0	100	100	Rgg	SHP/Rgg	R9n110	SHP/Rgg gp_sali _3	I
356	Streptococcus thermophilus	STH_CIRM_67	GCF_903960675.1	NZ_LR824002	H1W81_RS00250	55449	56312	-	WP_011226821.1	284	99		n=1:(d=72,20aa,MKLLKIIVLLTCIYIIVGGV,NZ_LR824002,56384,56446,+,confp=0.632)		n=2:(d=150,13aa,MLFTHDQLNALKS,NZ_LR824002,55258,55299,-,confp=0.024);(d=116,22aa,MKVTKSSGVKSDAFYARSIKCP,NZ_LR824002,55265,55333,-,confp=0.029)		A38n110.B42n110 [H1W81_RS00255 (upstream=1) (product=tRNA dihydrouridine synthase DusB)] ; A37n110.B41n110 [H1W81_RS00260 (upstream=2) (product=Hsp33 family molecular chaperone HslO)]		A304n1.B331n1 [H1W81_RS00005 (downstream=49) (product=UDP-N-acetylmuramate--L-alanine ligase)] ; A11n320.B44n109 [H1W81_RS00245 (downstream=1) (product=protein kinase)]		bait4_SHP/RggSt0182	100	0	100	100	Rgg	SHP/Rgg	R9n110	SHP/Rgg gp_sali _3	I
357	Streptococcus thermophilus	NCTC12958	GCF_900474985.1	NZ_LS483339	DQL34_RS01360	247851	248714	+	WP_011226821.1	284	99		n=1:(d=72,20aa,MKLLKIIVLLTCIYIIVGGV,NZ_LS483339,247717,247779,-,confp=0.632)		n=3:(d=95,29aa,MKNFQALLKVTKSSGVKSDAFYARSIKCP,NZ_LS483339,248809,248898,+,confp=0.955);(d=191,9aa,VIIAKSEGT,NZ_LS483339,248905,248934,+,confp=0.049);(d=198,18aa,MQNLRGLSVPFFVFVFNA,NZ_LS483339,248912,248968,+,confp=0.011)		A37n110.B41n110 [DQL34_RS01350 (upstream=2) (product=Hsp33 family molecular chaperone HslO)] ; A38n110.B42n110 [DQL34_RS01355 (upstream=1) (product=tRNA dihydrouridine synthase DusB)]		A11n320.B44n109 [DQL34_RS01365 (downstream=1) (product=protein kinase)]		bait4_SHP/RggSt0182	100	0	100	100	Rgg	SHP/Rgg	R9n110	SHP/Rgg gp_sali _3	I
358	Streptococcus thermophilus	St-6	GCF_002796655.1	NZ_PHHI01000007	CV714_RS03855	41850	42713	+	WP_011226821.1	284	99		n=1:(d=72,20aa,MKLLKIIVLLTCIYIIVGGV,NZ_PHHI01000007,41716,41778,-,confp=0.632)		n=3:(d=95,29aa,MKNFQALLKVTKSSGVKSDAFYARSIKCP,NZ_PHHI01000007,42808,42897,+,confp=0.955);(d=191,9aa,VIIAKSEGT,NZ_PHHI01000007,42904,42933,+,confp=0.049);(d=198,18aa,MQNLRGLSVPFFVFVFNA,NZ_PHHI01000007,42911,42967,+,confp=0.011)		A37n110.B41n110 [CV714_RS03845 (upstream=2) (product=Hsp33 family molecular chaperone HslO)] ; A38n110.B42n110 [CV714_RS03850 (upstream=1) (product=tRNA dihydrouridine synthase DusB)]		A11n320.B122n10 [CV714_RS11120 (downstream=1) (product=hypothetical protein)] ; A11n320.B44n109 [CV714_RS03860 (downstream=2) (product=protein kinase)]		bait4_SHP/RggSt0182	100	0	100	100	Rgg	SHP/Rgg	R9n110	SHP/Rgg gp_sali _3	I
359	Streptococcus thermophilus	St-5	GCF_002796625.1	NZ_PHHJ01000003	CV713_RS02435	80421	81284	-	WP_011226821.1	284	99		n=1:(d=72,20aa,MKLLKIIVLLTCIYIIVGGV,NZ_PHHJ01000003,81356,81418,+,confp=0.632)		n=3:(d=198,18aa,MQNLRGLSVPFFVFVFNA,NZ_PHHJ01000003,80167,80223,-,confp=0.011);(d=191,9aa,VIIAKSEGT,NZ_PHHJ01000003,80201,80230,-,confp=0.049);(d=95,29aa,MKNFQALLKVTKSSGVKSDAFYARSIKCP,NZ_PHHJ01000003,80237,80326,-,confp=0.955)		A38n110.B42n110 [CV713_RS02440 (upstream=1) (product=tRNA dihydrouridine synthase DusB)] ; A37n110.B41n110 [CV713_RS02445 (upstream=2) (product=Hsp33 family molecular chaperone HslO)]		A11n320.B44n109 [CV713_RS02430 (downstream=2) (product=protein kinase)] ; A11n320.B122n10 [CV713_RS10930 (downstream=1) (product=hypothetical protein)]		bait4_SHP/RggSt0182	100	0	100	100	Rgg	SHP/Rgg	R9n110	SHP/Rgg gp_sali _3	I
360	Streptococcus thermophilus	980	GCF_025127245.1	NZ_RIFS01000018	EFL68_RS03780	23636	24499	-	WP_011226821.1	284	99		n=1:(d=72,20aa,MKLLKIIVLLTCIYIIVGGV,NZ_RIFS01000018,24571,24633,+,confp=0.632)		n=3:(d=198,18aa,MQNLRGLSVPFFVFVFNA,NZ_RIFS01000018,23382,23438,-,confp=0.011);(d=191,9aa,VIIAKSEGT,NZ_RIFS01000018,23416,23445,-,confp=0.049);(d=95,29aa,MKNFQALLKVTKSSGVKSDAFYARSIKCP,NZ_RIFS01000018,23452,23541,-,confp=0.955)		A38n110.B42n110 [EFL68_RS03785 (upstream=1) (product=tRNA dihydrouridine synthase DusB)] ; A37n110.B41n110 [EFL68_RS03790 (upstream=2) (product=Hsp33 family molecular chaperone HslO)]		A11n320.B44n109 [EFL68_RS03775 (downstream=1) (product=lanthionine synthetase LanC family protein)]		bait4_SHP/RggSt0182	100	0	100	100	Rgg	SHP/Rgg	R9n110	SHP/Rgg gp_sali _3	I
361	Streptococcus thermophilus	979	GCF_025127235.1	NZ_RIFT01000005	EFL52_RS00760	44458	45321	+	WP_011226821.1	284	99		n=1:(d=72,20aa,MKLLKIIVLLTCIYIIVGGV,NZ_RIFT01000005,44324,44386,-,confp=0.632)		n=3:(d=95,29aa,MKNFQALLKVTKSSGVKSDAFYARSIKCP,NZ_RIFT01000005,45416,45505,+,confp=0.955);(d=191,9aa,VIIAKSEGT,NZ_RIFT01000005,45512,45541,+,confp=0.049);(d=198,18aa,MQNLRGLSVPFFVFVFNA,NZ_RIFT01000005,45519,45575,+,confp=0.011)		A37n110.B41n110 [EFL52_RS00750 (upstream=2) (product=Hsp33 family molecular chaperone HslO)] ; A38n110.B42n110 [EFL52_RS00755 (upstream=1) (product=tRNA dihydrouridine synthase DusB)]		A11n320.B44n109 [EFL52_RS00765 (downstream=1) (product=lanthionine synthetase LanC family protein)]		bait4_SHP/RggSt0182	100	0	100	100	Rgg	SHP/Rgg	R9n110	SHP/Rgg gp_sali _3	I
362	Streptococcus thermophilus	978	GCF_025127255.1	NZ_RIFU01000013	EFL62_RS03985	44458	45321	+	WP_011226821.1	284	99		n=1:(d=72,20aa,MKLLKIIVLLTCIYIIVGGV,NZ_RIFU01000013,44324,44386,-,confp=0.632)		n=3:(d=95,29aa,MKNFQALLKVTKSSGVKSDAFYARSIKCP,NZ_RIFU01000013,45416,45505,+,confp=0.955);(d=191,9aa,VIIAKSEGT,NZ_RIFU01000013,45512,45541,+,confp=0.049);(d=198,18aa,MQNLRGLSVPFFVFVFNA,NZ_RIFU01000013,45519,45575,+,confp=0.011)		A37n110.B41n110 [EFL62_RS03975 (upstream=2) (product=Hsp33 family molecular chaperone HslO)] ; A38n110.B42n110 [EFL62_RS03980 (upstream=1) (product=tRNA dihydrouridine synthase DusB)]		A11n320.B44n109 [EFL62_RS03990 (downstream=1) (product=lanthionine synthetase LanC family protein)]		bait4_SHP/RggSt0182	100	0	100	100	Rgg	SHP/Rgg	R9n110	SHP/Rgg gp_sali _3	I
363	Streptococcus thermophilus	977	GCF_025129195.1	NZ_RIFV01000030	EFL56_RS06710	44462	45325	+	WP_011226821.1	284	99		n=1:(d=72,20aa,MKLLKIIVLLTCIYIIVGGV,NZ_RIFV01000030,44328,44390,-,confp=0.632)		n=3:(d=95,29aa,MKNFQALLKVTKSSGVKSDAFYARSIKCP,NZ_RIFV01000030,45420,45509,+,confp=0.955);(d=191,9aa,VIIAKSEGT,NZ_RIFV01000030,45516,45545,+,confp=0.049);(d=198,18aa,MQNLRGLSVPFFVFVFNA,NZ_RIFV01000030,45523,45579,+,confp=0.011)		A37n110.B41n110 [EFL56_RS06700 (upstream=2) (product=Hsp33 family molecular chaperone HslO)] ; A38n110.B42n110 [EFL56_RS06705 (upstream=1) (product=tRNA dihydrouridine synthase DusB)]		A11n320.B44n109 [EFL56_RS06715 (downstream=1) (product=lanthionine synthetase LanC family protein)]		bait4_SHP/RggSt0182	100	0	100	100	Rgg	SHP/Rgg	R9n110	SHP/Rgg gp_sali _3	I
364	Streptococcus thermophilus	976	GCF_025127295.1	NZ_RIFW01000007	EFL58_RS01345	42399	43262	+	WP_011226821.1	284	99		n=1:(d=72,20aa,MKLLKIIVLLTCIYIIVGGV,NZ_RIFW01000007,42265,42327,-,confp=0.632)		n=3:(d=95,29aa,MKNFQALLKVTKSSGVKSDAFYARSIKCP,NZ_RIFW01000007,43357,43446,+,confp=0.955);(d=191,9aa,VIIAKSEGT,NZ_RIFW01000007,43453,43482,+,confp=0.049);(d=198,18aa,MQNLRGLSVPFFVFVFNA,NZ_RIFW01000007,43460,43516,+,confp=0.011)		A37n110.B41n110 [EFL58_RS01335 (upstream=2) (product=Hsp33 family molecular chaperone HslO)] ; A38n110.B42n110 [EFL58_RS01340 (upstream=1) (product=tRNA dihydrouridine synthase DusB)]		A11n320.B44n109 [EFL58_RS01350 (downstream=1) (product=lanthionine synthetase LanC family protein)]		bait4_SHP/RggSt0182	100	0	100	100	Rgg	SHP/Rgg	R9n110	SHP/Rgg gp_sali _3	I
365	Streptococcus thermophilus	974	GCF_025132835.1	NZ_RIFX01000018	EFL74_RS04355	44460	45323	+	WP_011226821.1	284	99		n=1:(d=72,20aa,MKLLKIIVLLTCIYIIVGGV,NZ_RIFX01000018,44326,44388,-,confp=0.632)		n=3:(d=95,29aa,MKNFQALLKVTKSSGVKSDAFYARSIKCP,NZ_RIFX01000018,45418,45507,+,confp=0.955);(d=191,9aa,VIIAKSEGT,NZ_RIFX01000018,45514,45543,+,confp=0.049);(d=198,18aa,MQNLRGLSVPFFVFVFNA,NZ_RIFX01000018,45521,45577,+,confp=0.011)		A37n110.B41n110 [EFL74_RS04345 (upstream=2) (product=Hsp33 family molecular chaperone HslO)] ; A38n110.B42n110 [EFL74_RS04350 (upstream=1) (product=tRNA dihydrouridine synthase DusB)]		A11n320.B44n109 [EFL74_RS04360 (downstream=1) (product=lanthionine synthetase LanC family protein)]		bait4_SHP/RggSt0182	100	0	100	100	Rgg	SHP/Rgg	R9n110	SHP/Rgg gp_sali _3	I
366	Streptococcus thermophilus	973	GCF_025132855.1	NZ_RIFY01000030	EFL65_RS06255	44458	45321	+	WP_011226821.1	284	99		n=1:(d=72,20aa,MKLLKIIVLLTCIYIIVGGV,NZ_RIFY01000030,44324,44386,-,confp=0.632)		n=3:(d=95,29aa,MKNFQALLKVTKSSGVKSDAFYARSIKCP,NZ_RIFY01000030,45416,45505,+,confp=0.955);(d=191,9aa,VIIAKSEGT,NZ_RIFY01000030,45512,45541,+,confp=0.049);(d=198,18aa,MQNLRGLSVPFFVFVFNA,NZ_RIFY01000030,45519,45575,+,confp=0.011)		A37n110.B41n110 [EFL65_RS06245 (upstream=2) (product=Hsp33 family molecular chaperone HslO)] ; A38n110.B42n110 [EFL65_RS06250 (upstream=1) (product=tRNA dihydrouridine synthase DusB)]		A11n320.B44n109 [EFL65_RS06260 (downstream=1) (product=lanthionine synthetase LanC family protein)]		bait4_SHP/RggSt0182	100	0	100	100	Rgg	SHP/Rgg	R9n110	SHP/Rgg gp_sali _3	I
367	Streptococcus thermophilus	1047	GCF_025132955.1	NZ_RIGY01000006	EFM03_RS00930	23641	24504	-	WP_011226821.1	284	99		n=1:(d=72,20aa,MKLLKIIVLLTCIYIIVGGV,NZ_RIGY01000006,24576,24638,+,confp=0.632)		n=3:(d=198,18aa,MQNLRGLSIPFFVFVFNA,NZ_RIGY01000006,23387,23443,-,confp=0.011);(d=191,9aa,VIIAKSEGT,NZ_RIGY01000006,23421,23450,-,confp=0.049);(d=95,29aa,MKNFQALLKVTKSSGVKSDAFYARSIKCP,NZ_RIGY01000006,23457,23546,-,confp=0.955)		A38n110.B42n110 [EFM03_RS00935 (upstream=1) (product=tRNA dihydrouridine synthase DusB)] ; A37n110.B41n110 [EFM03_RS00940 (upstream=2) (product=Hsp33 family molecular chaperone HslO)]		A11n320.B44n109 [EFM03_RS00925 (downstream=1) (product=lanthionine synthetase LanC family protein)]		bait4_SHP/RggSt0182	100	0	100	100	Rgg	SHP/Rgg	R9n110	SHP/Rgg gp_sali _3	I
368	Streptococcus thermophilus	CIRM-BIA 1049	GCF_025186565.1	NZ_RIHS01000018	EFM45_RS06450	23631	24494	-	WP_011226821.1	284	99		n=1:(d=72,20aa,MKLLKIIVLLTCIYIIVGGV,NZ_RIHS01000018,24566,24628,+,confp=0.632)		n=3:(d=198,18aa,MQNLRGLSVPFFVFVFNA,NZ_RIHS01000018,23377,23433,-,confp=0.011);(d=191,9aa,VIIAKSEGT,NZ_RIHS01000018,23411,23440,-,confp=0.049);(d=95,29aa,MKNFQALLKVTKSSGVKSDAFYARSIKCP,NZ_RIHS01000018,23447,23536,-,confp=0.955)		A38n110.B42n110 [EFM45_RS06455 (upstream=1) (product=tRNA dihydrouridine synthase DusB)] ; A37n110.B41n110 [EFM45_RS06460 (upstream=2) (product=Hsp33 family molecular chaperone HslO)]		A11n320.B44n109 [EFM45_RS06445 (downstream=1) (product=lanthionine synthetase LanC family protein)]		bait4_SHP/RggSt0182	100	0	100	100	Rgg	SHP/Rgg	R9n110	SHP/Rgg gp_sali _3	I
369	Streptococcus thermophilus	CIRM-BIA 1122	GCF_025186555.1	NZ_RIHT01000049	EFM37_RS07070	23666	24529	-	WP_011226821.1	284	99		n=1:(d=72,20aa,MKLLKIIVLLTCIYTIVGGV,NZ_RIHT01000049,24601,24663,+,confp=0.774)		n=3:(d=198,18aa,MQNLRGLSVPFFVFVFNA,NZ_RIHT01000049,23412,23468,-,confp=0.011);(d=191,9aa,VIIAKSEGT,NZ_RIHT01000049,23446,23475,-,confp=0.049);(d=95,29aa,MKNFQALLKVTKSSGVKSDAFYARSIKCP,NZ_RIHT01000049,23482,23571,-,confp=0.955)		A38n110.B42n110 [EFM37_RS07075 (upstream=1) (product=tRNA dihydrouridine synthase DusB)] ; A37n110.B41n110 [EFM37_RS07080 (upstream=2) (product=Hsp33 family molecular chaperone HslO)]		A11n320.B44n109 [EFM37_RS07065 (downstream=1) (product=lanthionine synthetase LanC family protein)]		bait4_SHP/RggSt0182	100	0	100	100	Rgg	SHP/Rgg	R9n110	SHP/Rgg gp_sali _3	I
370	Streptococcus thermophilus	CIRM-BIA 1121	GCF_025186525.1	NZ_RIHU01000023	EFM31_RS06500	23636	24499	-	WP_011226821.1	284	99		n=1:(d=72,20aa,MKLLKIIVLLTCIYIIVGGV,NZ_RIHU01000023,24571,24633,+,confp=0.632)		n=3:(d=198,18aa,MQNLRGLSVPFFVFVFNA,NZ_RIHU01000023,23382,23438,-,confp=0.011);(d=191,9aa,VIIAKSEGT,NZ_RIHU01000023,23416,23445,-,confp=0.049);(d=95,29aa,MKNFQALLKVTKSSGVKSDAFYARSIKCP,NZ_RIHU01000023,23452,23541,-,confp=0.955)		A38n110.B42n110 [EFM31_RS06505 (upstream=1) (product=tRNA dihydrouridine synthase DusB)] ; A37n110.B41n110 [EFM31_RS06510 (upstream=2) (product=Hsp33 family molecular chaperone HslO)]		A11n320.B44n109 [EFM31_RS06490 (downstream=2) (product=lanthionine synthetase LanC family protein)] ; A11n320.B122n10 [EFM31_RS06495 (downstream=1) (product=hypothetical protein)]		bait4_SHP/RggSt0182	100	0	100	100	Rgg	SHP/Rgg	R9n110	SHP/Rgg gp_sali _3	I
371	Streptococcus thermophilus	CIRM-BIA 1048	GCF_025186625.1	NZ_RIHV01000002	EFM48_RS00895	23629	24492	-	WP_011226821.1	284	99		n=1:(d=72,20aa,MKLLKIIVLLTCIYIIVGGV,NZ_RIHV01000002,24564,24626,+,confp=0.632)		n=3:(d=198,18aa,MQNLRGLSVPFFVFVFNA,NZ_RIHV01000002,23375,23431,-,confp=0.011);(d=191,9aa,VIIAKSEGT,NZ_RIHV01000002,23409,23438,-,confp=0.049);(d=95,29aa,MKNFQALLKVTKSSGVKSDAFYARSIKCP,NZ_RIHV01000002,23445,23534,-,confp=0.955)		A38n110.B42n110 [EFM48_RS00900 (upstream=1) (product=tRNA dihydrouridine synthase DusB)] ; A37n110.B41n110 [EFM48_RS00905 (upstream=2) (product=Hsp33 family molecular chaperone HslO)]		A11n320.B44n109 [EFM48_RS00890 (downstream=1) (product=lanthionine synthetase LanC family protein)]		bait4_SHP/RggSt0182	100	0	100	100	Rgg	SHP/Rgg	R9n110	SHP/Rgg gp_sali _3	I
372	Streptococcus thermophilus	CIRM-BIA 1119	GCF_025186665.1	NZ_RIHW01000078	EFM39_RS08115	23633	24496	-	WP_011226821.1	284	99		n=1:(d=72,20aa,MKLLKIIVLLTCIYIIVGGV,NZ_RIHW01000078,24568,24630,+,confp=0.632)		n=1:(d=95,41aa,MKNFQALLKVTKSSGVKSDTFYARSIKCPQELVIIAKSEGT,NZ_RIHW01000078,23413,23538,-,confp=0.994)		A38n110.B42n110 [EFM39_RS08120 (upstream=1) (product=tRNA dihydrouridine synthase DusB)] ; A37n110.B41n110 [EFM39_RS08125 (upstream=2) (product=Hsp33 family molecular chaperone HslO)]		A11n320.B44n109 [EFM39_RS08110 (downstream=1) (product=lanthionine synthetase LanC family protein)]		bait4_SHP/RggSt0182	100	0	100	100	Rgg	SHP/Rgg	R9n110	SHP/Rgg gp_sali _3	I
373	Streptococcus thermophilus	CIRM-BIA 1124	GCF_025186725.1	NZ_RIHX01000034	EFM41_RS08155	23639	24502	-	WP_011226821.1	284	99		n=1:(d=72,20aa,MKLLKIIVLLTCIYIIVGGV,NZ_RIHX01000034,24574,24636,+,confp=0.632)		n=3:(d=198,18aa,MQNLRGLSIPFFVFVFNA,NZ_RIHX01000034,23385,23441,-,confp=0.011);(d=191,9aa,VIIAKSEGT,NZ_RIHX01000034,23419,23448,-,confp=0.049);(d=95,29aa,MKNFQALLKVTKSSGVKSDAFYARSIKCP,NZ_RIHX01000034,23455,23544,-,confp=0.955)		A38n110.B42n110 [EFM41_RS08160 (upstream=1) (product=tRNA dihydrouridine synthase DusB)] ; A37n110.B41n110 [EFM41_RS08165 (upstream=2) (product=Hsp33 family molecular chaperone HslO)]		A11n320.B44n109 [EFM41_RS08150 (downstream=1) (product=lanthionine synthetase LanC family protein)]		bait4_SHP/RggSt0182	100	0	100	100	Rgg	SHP/Rgg	R9n110	SHP/Rgg gp_sali _3	I
374	Streptococcus thermophilus	CIRM-BIA 1047	GCF_025186805.1	NZ_RIHY01000003	EFM51_RS00845	42026	42889	+	WP_011226821.1	284	99		n=1:(d=72,20aa,MKLLKIIVLLTCIYIIVGGV,NZ_RIHY01000003,41892,41954,-,confp=0.632)		n=3:(d=95,29aa,MKNFQALLKVTKSSGVKSDAFYARSIKCP,NZ_RIHY01000003,42984,43073,+,confp=0.955);(d=191,9aa,VIIAKSEGT,NZ_RIHY01000003,43080,43109,+,confp=0.049);(d=198,18aa,MQNLRGLSIPFFVFVFNA,NZ_RIHY01000003,43087,43143,+,confp=0.011)		A37n110.B41n110 [EFM51_RS00835 (upstream=2) (product=Hsp33 family molecular chaperone HslO)] ; A38n110.B42n110 [EFM51_RS00840 (upstream=1) (product=tRNA dihydrouridine synthase DusB)]		A11n320.B44n109 [EFM51_RS00850 (downstream=1) (product=lanthionine synthetase LanC family protein)]		bait4_SHP/RggSt0182	100	0	100	100	Rgg	SHP/Rgg	R9n110	SHP/Rgg gp_sali _3	I
375	Streptococcus thermophilus	CIRM-BIA 1050	GCF_025186785.1	NZ_RIIA01000009	EFM52_RS03285	23631	24494	-	WP_011226821.1	284	99		n=1:(d=72,20aa,MKLLKIIVLLTCIYIIVGGV,NZ_RIIA01000009,24566,24628,+,confp=0.632)		n=3:(d=198,18aa,MQNLRGLSVPFFVFVFNA,NZ_RIIA01000009,23377,23433,-,confp=0.011);(d=191,9aa,VIIAKSEGT,NZ_RIIA01000009,23411,23440,-,confp=0.049);(d=95,29aa,MKNFQALLKVTKSSGVKSDAFYARSIKCP,NZ_RIIA01000009,23447,23536,-,confp=0.955)		A38n110.B42n110 [EFM52_RS03290 (upstream=1) (product=tRNA dihydrouridine synthase DusB)] ; A37n110.B41n110 [EFM52_RS03295 (upstream=2) (product=Hsp33 family molecular chaperone HslO)]		A11n320.B44n109 [EFM52_RS03280 (downstream=1) (product=lanthionine synthetase LanC family protein)]		bait4_SHP/RggSt0182	100	0	100	100	Rgg	SHP/Rgg	R9n110	SHP/Rgg gp_sali _3	I
376	Streptococcus thermophilus	CIRM-BIA 2102	GCF_025186885.1	NZ_RIIB01000024	EFM47_RS03400	42397	43260	+	WP_011226821.1	284	99		n=1:(d=72,20aa,MKLLKIIVLLTCIYIIVGGV,NZ_RIIB01000024,42263,42325,-,confp=0.632)		n=3:(d=95,29aa,MKNFQALLKVTKSSGVKSDAFYARSIKCP,NZ_RIIB01000024,43355,43444,+,confp=0.955);(d=191,9aa,VIIAKSEGT,NZ_RIIB01000024,43451,43480,+,confp=0.049);(d=198,18aa,MQNLRGLSVPFFVFVFNA,NZ_RIIB01000024,43458,43514,+,confp=0.011)		A37n110.B41n110 [EFM47_RS03390 (upstream=2) (product=Hsp33 family molecular chaperone HslO)] ; A38n110.B42n110 [EFM47_RS03395 (upstream=1) (product=tRNA dihydrouridine synthase DusB)]		A11n320.B44n109 [EFM47_RS03405 (downstream=1) (product=lanthionine synthetase LanC family protein)]		bait4_SHP/RggSt0182	100	0	100	100	Rgg	SHP/Rgg	R9n110	SHP/Rgg gp_sali _3	I
377	Streptococcus thermophilus	CIRM-BIA 23	GCF_025186965.1	NZ_RIIC01000012	EFM53_RS02345	42002	42865	+	WP_011226821.1	284	99		n=1:(d=72,20aa,MKLLKIIVLLTCIYIIVGGV,NZ_RIIC01000012,41868,41930,-,confp=0.632)		n=2:(d=116,22aa,MKVTKSSGVKSDAFYARSIKCP,NZ_RIIC01000012,42981,43049,+,confp=0.029);(d=150,13aa,MLFTHDQLNALKS,NZ_RIIC01000012,43015,43056,+,confp=0.024)		A37n110.B41n110 [EFM53_RS02335 (upstream=2) (product=Hsp33 family molecular chaperone HslO)] ; A38n110.B42n110 [EFM53_RS02340 (upstream=1) (product=tRNA dihydrouridine synthase DusB)]		A11n320.B44n109 [EFM53_RS02350 (downstream=1) (product=lanthionine synthetase LanC family protein)]		bait4_SHP/RggSt0182	100	0	100	100	Rgg	SHP/Rgg	R9n110	SHP/Rgg gp_sali _3	I
378	Streptococcus thermophilus	CIRM-BIA 1123	GCF_025186945.1	NZ_RIID01000017	EFM56_RS03790	42042	42905	+	WP_011226821.1	284	99		n=1:(d=72,20aa,MKLLKIIVLLTCIYTIVGGV,NZ_RIID01000017,41908,41970,-,confp=0.774)		n=3:(d=95,29aa,MKNFQALLKVTKSSGVKSDAFYARSIKCP,NZ_RIID01000017,43000,43089,+,confp=0.955);(d=191,9aa,VIIAKSEGT,NZ_RIID01000017,43096,43125,+,confp=0.049);(d=198,18aa,MQNLRGLSVPFFVFVFNA,NZ_RIID01000017,43103,43159,+,confp=0.011)		A37n110.B41n110 [EFM56_RS03780 (upstream=2) (product=Hsp33 family molecular chaperone HslO)] ; A38n110.B42n110 [EFM56_RS03785 (upstream=1) (product=tRNA dihydrouridine synthase DusB)]		A11n320.B44n109 [EFM56_RS03795 (downstream=1) (product=lanthionine synthetase LanC family protein)]		bait4_SHP/RggSt0182	100	0	100	100	Rgg	SHP/Rgg	R9n110	SHP/Rgg gp_sali _3	I
379	Streptococcus thermophilus	CIRM-BIA 2101	GCF_025187015.1	NZ_RIIF01000003	EFM72_RS00940	42000	42863	+	WP_011226821.1	284	99		n=1:(d=72,20aa,MKLLKIIVLLTCIYIIVGGV,NZ_RIIF01000003,41866,41928,-,confp=0.632)		n=2:(d=116,22aa,MKVTKSSGVKSDAFYARSIKCP,NZ_RIIF01000003,42979,43047,+,confp=0.029);(d=150,13aa,MLFTHDQLNALKS,NZ_RIIF01000003,43013,43054,+,confp=0.024)		A37n110.B41n110 [EFM72_RS00930 (upstream=2) (product=Hsp33 family molecular chaperone HslO)] ; A38n110.B42n110 [EFM72_RS00935 (upstream=1) (product=tRNA dihydrouridine synthase DusB)]		A11n320.B44n109 [EFM72_RS00945 (downstream=1) (product=lanthionine synthetase LanC family protein)]		bait4_SHP/RggSt0182	100	0	100	100	Rgg	SHP/Rgg	R9n110	SHP/Rgg gp_sali _3	I
380	Streptococcus thermophilus	CIRM-BIA 772	GCF_025187145.1	NZ_RIIH01000005	EFM58_RS01435	42249	43112	+	WP_011226821.1	284	99		n=1:(d=72,20aa,MKLLKIIVLLTCIYIIVGGV,NZ_RIIH01000005,42115,42177,-,confp=0.632)		n=3:(d=95,29aa,MKNFQALLKVTKSSGVKSDAFYARSIKCP,NZ_RIIH01000005,43207,43296,+,confp=0.955);(d=191,9aa,VIIAKSEGT,NZ_RIIH01000005,43303,43332,+,confp=0.049);(d=198,18aa,MQNLRGLSVPFFVFVFNA,NZ_RIIH01000005,43310,43366,+,confp=0.011)		A37n110.B41n110 [EFM58_RS01425 (upstream=2) (product=Hsp33 family molecular chaperone HslO)] ; A38n110.B42n110 [EFM58_RS01430 (upstream=1) (product=tRNA dihydrouridine synthase DusB)]		A11n320.B44n109 [EFM58_RS01440 (downstream=1) (product=lanthionine synthetase LanC family protein)]		bait4_SHP/RggSt0182	100	0	100	100	Rgg	SHP/Rgg	R9n110	SHP/Rgg gp_sali _3	I
381	Streptococcus thermophilus	CIRM-BIA 1116	GCF_025187185.1	NZ_RIII01000029	EFM57_RS07050	42042	42905	+	WP_011226821.1	284	99		n=1:(d=72,20aa,MKLLKIIVLLTCIYTIVGGV,NZ_RIII01000029,41908,41970,-,confp=0.774)		n=3:(d=95,29aa,MKNFQALLKVTKSSGVKSDAFYARSIKCP,NZ_RIII01000029,43000,43089,+,confp=0.955);(d=191,9aa,VIIAKSEGT,NZ_RIII01000029,43096,43125,+,confp=0.049);(d=198,18aa,MQNLRGLSVPFFVFVFNA,NZ_RIII01000029,43103,43159,+,confp=0.011)		A37n110.B41n110 [EFM57_RS07040 (upstream=2) (product=Hsp33 family molecular chaperone HslO)] ; A38n110.B42n110 [EFM57_RS07045 (upstream=1) (product=tRNA dihydrouridine synthase DusB)]		A11n320.B44n109 [EFM57_RS07055 (downstream=1) (product=lanthionine synthetase LanC family protein)]		bait4_SHP/RggSt0182	100	0	100	100	Rgg	SHP/Rgg	R9n110	SHP/Rgg gp_sali _3	I
382	Streptococcus thermophilus	CIRM-BIA 67	GCF_025187235.1	NZ_RIIK01000045	EFM61_RS05330	23861	24724	-	WP_011226821.1	284	99		n=1:(d=72,20aa,MKLLKIIVLLTCIYIIVGGV,NZ_RIIK01000045,24796,24858,+,confp=0.632)		n=2:(d=150,13aa,MLFTHDQLNALKS,NZ_RIIK01000045,23670,23711,-,confp=0.024);(d=116,22aa,MKVTKSSGVKSDAFYARSIKCP,NZ_RIIK01000045,23677,23745,-,confp=0.029)		A38n110.B42n110 [EFM61_RS05335 (upstream=1) (product=tRNA dihydrouridine synthase DusB)] ; A37n110.B41n110 [EFM61_RS05340 (upstream=2) (product=Hsp33 family molecular chaperone HslO)]		A11n320.B44n109 [EFM61_RS05325 (downstream=1) (product=lanthionine synthetase LanC family protein)]		bait4_SHP/RggSt0182	100	0	100	100	Rgg	SHP/Rgg	R9n110	SHP/Rgg gp_sali _3	I
383	Streptococcus thermophilus	CIRM-BIA 65	GCF_025187265.1	NZ_RIIL01000031	EFM66_RS05995	23861	24724	-	WP_011226821.1	284	99		n=1:(d=72,20aa,MKLLKIIVLLTCIYIIVGGV,NZ_RIIL01000031,24796,24858,+,confp=0.632)		n=2:(d=150,13aa,MLFTHDQLNALKS,NZ_RIIL01000031,23670,23711,-,confp=0.024);(d=116,22aa,MKVTKSSGVKSDAFYARSIKCP,NZ_RIIL01000031,23677,23745,-,confp=0.029)		A38n110.B42n110 [EFM66_RS06000 (upstream=1) (product=tRNA dihydrouridine synthase DusB)] ; A37n110.B41n110 [EFM66_RS06005 (upstream=2) (product=Hsp33 family molecular chaperone HslO)]		A11n320.B44n109 [EFM66_RS05990 (downstream=1) (product=lanthionine synthetase LanC family protein)]		bait4_SHP/RggSt0182	100	0	100	100	Rgg	SHP/Rgg	R9n110	SHP/Rgg gp_sali _3	I
384	Streptococcus thermophilus	CIRM-BIA 36	GCF_025187275.1	NZ_RIIM01000067	EFM67_RS06445	23861	24724	-	WP_011226821.1	284	99		n=1:(d=72,20aa,MKLLKIIVLLTCIYIIVGGV,NZ_RIIM01000067,24796,24858,+,confp=0.632)		n=2:(d=150,13aa,MLFTHDQLNALKS,NZ_RIIM01000067,23670,23711,-,confp=0.024);(d=116,22aa,MKVTKSSGVKSDAFYARSIKCP,NZ_RIIM01000067,23677,23745,-,confp=0.029)		A38n110.B42n110 [EFM67_RS06450 (upstream=1) (product=tRNA dihydrouridine synthase DusB)] ; A37n110.B41n110 [EFM67_RS06455 (upstream=2) (product=Hsp33 family molecular chaperone HslO)]		A11n320.B44n109 [EFM67_RS06440 (downstream=1) (product=lanthionine synthetase LanC family protein)]		bait4_SHP/RggSt0182	100	0	100	100	Rgg	SHP/Rgg	R9n110	SHP/Rgg gp_sali _3	I
385	Streptococcus thermophilus	CIRM-BIA 30	GCF_025187345.1	NZ_RIIP01000015	EFM70_RS05530	23639	24502	-	WP_011226821.1	284	99		n=1:(d=72,20aa,MKLLKIIVLLTCIYIIVGGV,NZ_RIIP01000015,24574,24636,+,confp=0.632)		n=3:(d=198,18aa,MQNLRGLSVPFFVFVFNA,NZ_RIIP01000015,23385,23441,-,confp=0.011);(d=191,9aa,VIIAKSEGT,NZ_RIIP01000015,23419,23448,-,confp=0.049);(d=95,29aa,MKNFQALLKVTKSSGVKSDAFYARSIKCP,NZ_RIIP01000015,23455,23544,-,confp=0.955)		A38n110.B42n110 [EFM70_RS05535 (upstream=1) (product=tRNA dihydrouridine synthase DusB)] ; A37n110.B41n110 [EFM70_RS05540 (upstream=2) (product=Hsp33 family molecular chaperone HslO)]		A11n320.B44n109 [EFM70_RS05525 (downstream=1) (product=lanthionine synthetase LanC family protein)]		bait4_SHP/RggSt0182	100	0	100	100	Rgg	SHP/Rgg	R9n110	SHP/Rgg gp_sali _3	I
386	Streptococcus thermophilus	CIRM-BIA 29	GCF_025187405.1	NZ_RIIS01000003	EFM75_RS01055	42042	42905	+	WP_011226821.1	284	99		n=1:(d=72,20aa,MKLLKIIVLLTCIYTIVGGV,NZ_RIIS01000003,41908,41970,-,confp=0.774)		n=3:(d=95,29aa,MKNFQALLKVTKSSGVKSDAFYARSIKCP,NZ_RIIS01000003,43000,43089,+,confp=0.955);(d=191,9aa,VIIAKSEGT,NZ_RIIS01000003,43096,43125,+,confp=0.049);(d=198,18aa,MQNLRGLSVPFFVFVFNA,NZ_RIIS01000003,43103,43159,+,confp=0.011)		A37n110.B41n110 [EFM75_RS01045 (upstream=2) (product=Hsp33 family molecular chaperone HslO)] ; A38n110.B42n110 [EFM75_RS01050 (upstream=1) (product=tRNA dihydrouridine synthase DusB)]		A11n320.B44n109 [EFM75_RS01060 (downstream=1) (product=lanthionine synthetase LanC family protein)]		bait4_SHP/RggSt0182	100	0	100	100	Rgg	SHP/Rgg	R9n110	SHP/Rgg gp_sali _3	I
387	Streptococcus thermophilus	CIRM-BIA 1364	GCF_025187445.1	NZ_RIIV01000032	EFM94_RS07230	23666	24529	-	WP_011226821.1	284	99		n=1:(d=72,20aa,MKLLKIIVLLTCIYTIVGGV,NZ_RIIV01000032,24601,24663,+,confp=0.774)		n=3:(d=198,18aa,MQNLRGLSVPFFVFVFNA,NZ_RIIV01000032,23412,23468,-,confp=0.011);(d=191,9aa,VIIAKSEGT,NZ_RIIV01000032,23446,23475,-,confp=0.049);(d=95,29aa,MKNFQALLKVTKSSGVKSDAFYARSIKCP,NZ_RIIV01000032,23482,23571,-,confp=0.955)		A38n110.B42n110 [EFM94_RS07235 (upstream=1) (product=tRNA dihydrouridine synthase DusB)] ; A37n110.B41n110 [EFM94_RS07240 (upstream=2) (product=Hsp33 family molecular chaperone HslO)]		A11n320.B44n109 [EFM94_RS07225 (downstream=1) (product=lanthionine synthetase LanC family protein)]		bait4_SHP/RggSt0182	100	0	100	100	Rgg	SHP/Rgg	R9n110	SHP/Rgg gp_sali _3	I
388	Streptococcus thermophilus	CIRM-BIA 16	GCF_025187545.1	NZ_RIIZ01000003	EFM89_RS01615	42052	42915	+	WP_011226821.1	284	99		n=1:(d=72,20aa,MKLLKIIVLLTCIYTIVGGV,NZ_RIIZ01000003,41918,41980,-,confp=0.774)		n=3:(d=95,29aa,MKNFQALLKVTKSSGVKSDAFYARSIKCP,NZ_RIIZ01000003,43010,43099,+,confp=0.955);(d=191,9aa,VIIAKSEGT,NZ_RIIZ01000003,43106,43135,+,confp=0.049);(d=198,18aa,MQNLRGLSVPFFVFVFNA,NZ_RIIZ01000003,43113,43169,+,confp=0.011)		A37n110.B41n110 [EFM89_RS01605 (upstream=2) (product=Hsp33 family molecular chaperone HslO)] ; A38n110.B42n110 [EFM89_RS01610 (upstream=1) (product=tRNA dihydrouridine synthase DusB)]		A11n320.B44n109 [EFM89_RS01620 (downstream=1) (product=lanthionine synthetase LanC family protein)]		bait4_SHP/RggSt0182	100	0	100	100	Rgg	SHP/Rgg	R9n110	SHP/Rgg gp_sali _3	I
389	Streptococcus thermophilus	CIRM-BIA 1057	GCF_025187565.1	NZ_RIJA01000026	EFM74_RS06505	23642	24505	-	WP_011226821.1	284	99		n=1:(d=72,20aa,MKLLKIIVLLTCIYIIVGGV,NZ_RIJA01000026,24577,24639,+,confp=0.632)		n=3:(d=198,18aa,MQNLRGLSIPFFVFVFNA,NZ_RIJA01000026,23388,23444,-,confp=0.011);(d=191,9aa,VIIAKSEGT,NZ_RIJA01000026,23422,23451,-,confp=0.049);(d=95,29aa,MKNFQALLKVTKSSGVKSDAFYARSIKCP,NZ_RIJA01000026,23458,23547,-,confp=0.955)		A38n110.B42n110 [EFM74_RS06510 (upstream=1) (product=tRNA dihydrouridine synthase DusB)] ; A37n110.B41n110 [EFM74_RS06515 (upstream=2) (product=Hsp33 family molecular chaperone HslO)]		A11n320.B44n109 [EFM74_RS06500 (downstream=1) (product=lanthionine synthetase LanC family protein)]		bait4_SHP/RggSt0182	100	0	100	100	Rgg	SHP/Rgg	R9n110	SHP/Rgg gp_sali _3	I
390	Streptococcus thermophilus	CIRM-BIA 1056	GCF_025187645.1	NZ_RIJE01000002	EFM91_RS00230	41992	42855	+	WP_011226821.1	284	99		n=1:(d=72,20aa,MKLLKIIVLLTCIYIIVGGV,NZ_RIJE01000002,41858,41920,-,confp=0.632)		n=2:(d=116,22aa,MKVTKSSGVKSDAFYARSIKCP,NZ_RIJE01000002,42971,43039,+,confp=0.029);(d=150,13aa,MLFTHDQLNALKS,NZ_RIJE01000002,43005,43046,+,confp=0.024)		A37n110.B41n110 [EFM91_RS00220 (upstream=2) (product=Hsp33 family molecular chaperone HslO)] ; A38n110.B42n110 [EFM91_RS00225 (upstream=1) (product=tRNA dihydrouridine synthase DusB)]		A11n320.B44n109 [EFM91_RS00235 (downstream=1) (product=lanthionine synthetase LanC family protein)]		bait4_SHP/RggSt0182	100	0	100	100	Rgg	SHP/Rgg	R9n110	SHP/Rgg gp_sali _3	I
391	Streptococcus thermophilus	CIRM-BIA 1131	GCF_025122495.1	NZ_RIDE01000056	EFE29_RS07155	42036	42899	+	WP_259700423.1	282.8	99		n=1:(d=72,20aa,MKLLKIIVLLTCIYIIVGGV,NZ_RIDE01000056,41902,41964,-,confp=0.632)		n=2:(d=95,29aa,MKNFQALLKVTKSSGVKSDAFYARSIKCP,NZ_RIDE01000056,42994,43083,+,confp=0.959);(d=191,15aa,VIIAKLVIIAKSEGT,NZ_RIDE01000056,43090,43137,+,confp=0.185)		A37n110.B41n110 [EFE29_RS07145 (upstream=2) (product=Hsp33 family molecular chaperone HslO)] ; A38n110.B42n110 [EFE29_RS07150 (upstream=1) (product=tRNA dihydrouridine synthase DusB)]		A11n320.B44n109 [EFE29_RS07160 (downstream=1) (product=lanthionine synthetase LanC family protein)]		bait4_SHP/RggSt0182	99.652	0	100	100	Rgg	SHP/Rgg	R9n110	SHP/Rgg gp_sali _3	I
392	Streptococcus thermophilus	DSM 20617	GCF_019972875.1	NZ_BPPS01000002	LDM99_RS01350	107236	108099	+	WP_133264090.1	283.7	99		n=1:(d=72,20aa,MKLLKIIVLLTCIYIIVGGV,NZ_BPPS01000002,107102,107164,-,confp=0.632)		n=3:(d=95,29aa,MKNFQALLKVTKSSGVKSDAFYARSIKCP,NZ_BPPS01000002,108194,108283,+,confp=0.955);(d=191,9aa,VIIAKSEGT,NZ_BPPS01000002,108290,108319,+,confp=0.049);(d=198,18aa,MQNLRGLSVPFFVFVFNA,NZ_BPPS01000002,108297,108353,+,confp=0.011)		A37n110.B41n110 [LDM99_RS01340 (upstream=2) (product=Hsp33 family molecular chaperone HslO)] ; A38n110.B42n110 [LDM99_RS01345 (upstream=1) (product=tRNA dihydrouridine synthase DusB)]		A11n320.B44n109 [LDM99_RS01355 (downstream=1) (product=lanthionine synthetase LanC family protein)]		bait4_SHP/RggSt0182	99.652	0	100	100	Rgg	SHP/Rgg	R9n110	SHP/Rgg gp_sali _3	I
393	Streptococcus thermophilus	ATCC 19258	GCF_010120595.1	NZ_CP038020	E3C75_RS03250	610768	611631	+	WP_133264090.1	283.7	99		n=1:(d=72,20aa,MKLLKIIVLLTCIYIIVGGV,NZ_CP038020,610634,610696,-,confp=0.632)		n=3:(d=95,29aa,MKNFQALLKVTKSSGVKSDAFYARSIKCP,NZ_CP038020,611726,611815,+,confp=0.955);(d=191,9aa,VIIAKSEGT,NZ_CP038020,611822,611851,+,confp=0.049);(d=198,18aa,MQNLRGLSVPFFVFVFNA,NZ_CP038020,611829,611885,+,confp=0.011)		A242n2.B274n2 [E3C75_RS00005 (upstream=605) (product=ISL3 family transposase)] ; A37n110.B41n110 [E3C75_RS03240 (upstream=2) (product=Hsp33 family molecular chaperone HslO)] ; A38n110.B42n110 [E3C75_RS03245 (upstream=1) (product=tRNA dihydrouridine synthase DusB)]		A11n320.B44n109 [E3C75_RS03255 (downstream=1) (product=lanthionine synthetase LanC family protein)]		bait4_SHP/RggSt0182	99.652	0	100	100	Rgg	SHP/Rgg	R9n110	SHP/Rgg gp_sali _3	I
394	Streptococcus thermophilus	FDAARGOS_1574	GCF_020736685.1	NZ_CP086001	LK438_RS02660	494562	495425	-	WP_133264090.1	283.7	99		n=1:(d=72,20aa,MKLLKIIVLLTCIYIIVGGV,NZ_CP086001,495497,495559,+,confp=0.632)		n=3:(d=198,18aa,MQNLRGLSVPFFVFVFNA,NZ_CP086001,494308,494364,-,confp=0.011);(d=191,9aa,VIIAKSEGT,NZ_CP086001,494342,494371,-,confp=0.049);(d=95,29aa,MKNFQALLKVTKSSGVKSDAFYARSIKCP,NZ_CP086001,494378,494467,-,confp=0.955)		A38n110.B42n110 [LK438_RS02665 (upstream=1) (product=tRNA dihydrouridine synthase DusB)] ; A37n110.B41n110 [LK438_RS02670 (upstream=2) (product=Hsp33 family molecular chaperone HslO)]		A11n320.B44n109 [LK438_RS02655 (downstream=1) (product=protein kinase)]		bait4_SHP/RggSt0182	99.652	0	100	100	Rgg	SHP/Rgg	R9n110	SHP/Rgg gp_sali _3	I
395	Streptococcus thermophilus	ATCC 19258	GCF_004354505.1	NZ_PRKU01000066	C4K59_RS07585	24624	25487	-	WP_133264090.1	283.7	99		n=1:(d=72,20aa,MKLLKIIVLLTCIYIIVGGV,NZ_PRKU01000066,25559,25621,+,confp=0.632)		n=3:(d=198,18aa,MQNLRGLSVPFFVFVFNA,NZ_PRKU01000066,24370,24426,-,confp=0.011);(d=191,9aa,VIIAKSEGT,NZ_PRKU01000066,24404,24433,-,confp=0.049);(d=95,29aa,MKNFQALLKVTKSSGVKSDAFYARSIKCP,NZ_PRKU01000066,24440,24529,-,confp=0.955)		A38n110.B42n110 [C4K59_RS07590 (upstream=1) (product=tRNA dihydrouridine synthase DusB)] ; A37n110.B41n110 [C4K59_RS07595 (upstream=2) (product=Hsp33 family molecular chaperone HslO)]		A11n320.B44n109 [C4K59_RS07580 (downstream=1) (product=lanthionine synthetase LanC family protein)]		bait4_SHP/RggSt0182	99.652	0	100	100	Rgg	SHP/Rgg	R9n110	SHP/Rgg gp_sali _3	I
396	Streptococcus thermophilus	STH_CIRM_1125	GCF_903891205.1	NZ_LR822040	H1W80_RS01060	184883	185746	+	WP_087009641.1	284.5	99		n=1:(d=72,20aa,MKLLKIIVLLTCIYIIVGGV,NZ_LR822040,184749,184811,-,confp=0.632)		n=4:(d=9,29aa,MQRKRRFVKIGYTLIIRLSNVNLERSLIK,NZ_LR822040,185755,185844,+,confp=0.019);(d=95,29aa,MKNFQALLKVTKSSGVKSDAFYARSIKCP,NZ_LR822040,185841,185930,+,confp=0.298);(d=150,13aa,MLFTHDQLNALKS,NZ_LR822040,185896,185937,+,confp=0.017);(d=191,9aa,VIIAKSEGT,NZ_LR822040,185937,185966,+,confp=0.021)		A37n110.B41n110 [H1W80_RS01050 (upstream=2) (product=Hsp33 family molecular chaperone HslO)] ; A38n110.B42n110 [H1W80_RS01055 (upstream=1) (product=tRNA dihydrouridine synthase DusB)]		A11n320.B44n109 [H1W80_RS01065 (downstream=1) (product=protein kinase)]		bait4_SHP/RggSt0182	99.652	0	100	100	Rgg	SHP/Rgg	R9n110	SHP/Rgg gp_sali _3	I
397	Streptococcus thermophilus	ACA-DC 2	GCF_900094135.1	NZ_LT604076	STACADC2_RS01000	176636	177499	+	WP_087009641.1	284.5	99		n=1:(d=72,20aa,MKLLKIIVLLTCIYIIVGGV,NZ_LT604076,176502,176564,-,confp=0.632)		n=4:(d=9,29aa,MQRKRRFVKIGYTLIIRLSNVNLERSLIK,NZ_LT604076,177508,177597,+,confp=0.019);(d=95,29aa,MKNFQALLKVTKSSGVKSDAFYARSIKCP,NZ_LT604076,177594,177683,+,confp=0.298);(d=150,13aa,MLFTHDQLNALKS,NZ_LT604076,177649,177690,+,confp=0.017);(d=191,9aa,VIIAKSEGT,NZ_LT604076,177690,177719,+,confp=0.021)		A37n110.B41n110 [STACADC2_RS00990 (upstream=2) (product=Hsp33 family molecular chaperone HslO)] ; A38n110.B42n110 [STACADC2_RS00995 (upstream=1) (product=tRNA dihydrouridine synthase DusB)]		A11n320.B44n109 [STACADC2_RS01005 (downstream=1) (product=protein kinase)]		bait4_SHP/RggSt0182	99.652	0	100	100	Rgg	SHP/Rgg	R9n110	SHP/Rgg gp_sali _3	I
398	Streptococcus thermophilus	CIRM-BIA 1125	GCF_025187705.1	NZ_RIJG01000074	EFM83_RS08735	42022	42885	+	WP_087009641.1	284.5	99		n=1:(d=72,20aa,MKLLKIIVLLTCIYIIVGGV,NZ_RIJG01000074,41888,41950,-,confp=0.632)		n=4:(d=9,29aa,MQRKRRFVKIGYTLIIRLSNVNLERSLIK,NZ_RIJG01000074,42894,42983,+,confp=0.019);(d=95,29aa,MKNFQALLKVTKSSGVKSDAFYARSIKCP,NZ_RIJG01000074,42980,43069,+,confp=0.298);(d=150,13aa,MLFTHDQLNALKS,NZ_RIJG01000074,43035,43076,+,confp=0.017);(d=191,9aa,VIIAKSEGT,NZ_RIJG01000074,43076,43105,+,confp=0.021)		A37n110.B41n110 [EFM83_RS08725 (upstream=2) (product=Hsp33 family molecular chaperone HslO)] ; A38n110.B42n110 [EFM83_RS08730 (upstream=1) (product=tRNA dihydrouridine synthase DusB)]		A11n320.B44n109 [EFM83_RS08740 (downstream=1) (product=lanthionine synthetase LanC family protein)]		bait4_SHP/RggSt0182	99.652	0	100	100	Rgg	SHP/Rgg	R9n110	SHP/Rgg gp_sali _3	I
399	Streptococcus vestibularis	DP4_2A	GCF_028308465.1	NZ_JAQMFX010000117	PNO27_RS08115	38308	39171	-	WP_272148147.1	281.7	99		n=1:(d=72,20aa,MKLLKIIVLLTCIYIIVGGV,NZ_JAQMFX010000117,39243,39305,+,confp=0.632)		n=3:(d=198,18aa,MQNLRGLSVPFFVFVFNG,NZ_JAQMFX010000117,38054,38110,-,confp=0.010);(d=191,9aa,VIIAKSEGT,NZ_JAQMFX010000117,38088,38117,-,confp=0.047);(d=95,29aa,MKNFQALLKVTKSSGVKSDAFYARSIKCP,NZ_JAQMFX010000117,38124,38213,-,confp=0.955)		A38n110.B42n110 [PNO27_RS08120 (upstream=1) (product=tRNA dihydrouridine synthase DusB)] ; A37n110.B41n110 [PNO27_RS08125 (upstream=2) (product=Hsp33 family molecular chaperone HslO)]		A11n320.B44n109 [PNO27_RS08110 (downstream=1) (product=protein kinase)]		bait4_SHP/RggSt0182	98.955	0	100	100	Rgg	SHP/Rgg	R9n110	SHP/Rgg gp_sali _3	I
400	Streptococcus thermophilus	8253 (205)	GCF_021229135.1	NZ_JAJQWR010000006	LUB16_RS03420	1550	2398	-	WP_232556979.1	264.2	99		n=1:(d=85,21aa,MKKFLKYSLVILANVIIIVGG,NZ_JAJQWR010000006,2483,2548,+,confp=0.680)					A382n1.B364n1 [LUB16_RS03425 (upstream=1) (product=hypothetical protein)]	A205n2.B335n1 [LUB16_RS03415 (downstream=1) (product=IS30 family transposase)]		bait9_SHP/Rgg3St	58.803	6e-116	99	100	Rgg	SHP/Rgg	R49n1	SHP/Rgg Sthermo_10	I
401	Streptococcus thermophilus	NBRC 13957	GCF_006539425.1	NZ_BJMZ01000013	STH02_RS05095	42955	43803	+	WP_141326914.1	288.1	99		n=2:(d=79,32aa,VETPQDAIDCFANSRLDYLVLENILISRTERS,NZ_BJMZ01000013,42778,42876,-,confp=0.484);(d=77,16aa,MWKLLKMQLIVLRIPD,NZ_BJMZ01000013,42828,42878,-,confp=0.151)			n=1:(d=163,45aa,MRIEEYIHKQLQEDVIADQISLFEEYDSFTGENNKIEKYKSKWSA,NZ_BJMZ01000013,43966,44103,-,confp=0.998)		A165n4.B176n4 [STH02_RS05070 (upstream=4) (product=MFS transporter)] ; A162n4.B179n4 [STH02_RS05075 (upstream=3) (product=MFS transporter)] ; A143n5.B163n5 [STH02_RS05080 (upstream=2) (product=carboxy-S-adenosyl-L-methionine synthase CmoA)] ; A198n2.B230n2 [STH02_RS05085 (upstream=1) (product=GNAT family N-acetyltransferase)]		A174n3.B192n3 [STH02_RS05100 (downstream=1) (product=IS200/IS605 family transposase)]	bait13_SHP/RggSmi0094	72.695	1.35e-151	100	100	Rgg	Rgg	R32n5	Rgg Sthermo_11	I
402	Streptococcus thermophilus	FUA329	GCF_029983065.1	NZ_JAPEZL010000008	OOK68_RS05360	14221	15069	-	WP_141326914.1	288.1	99		n=2:(d=77,16aa,MWKLLKMQLIVLRIPD,NZ_JAPEZL010000008,15146,15196,+,confp=0.151);(d=79,32aa,VETPQDAIDCFANSRLDYLVLENILISRTERS,NZ_JAPEZL010000008,15148,15246,+,confp=0.484)			n=1:(d=163,45aa,MRIEEYIHKQLQEDVIADQISLFEEYDSFTGENNKIEKYKSKWSA,NZ_JAPEZL010000008,13921,14058,+,confp=0.998)		A198n2.B230n2 [OOK68_RS05365 (upstream=1) (product=GNAT family N-acetyltransferase)] ; A143n5.B163n5 [OOK68_RS05370 (upstream=2) (product=carboxy-S-adenosyl-L-methionine synthase CmoA)] ; A162n4.B179n4 [OOK68_RS05375 (upstream=3) (product=MFS transporter)] ; A165n4.B176n4 [OOK68_RS05380 (upstream=4) (product=MFS transporter)]	A180n3.B203n3 [OOK68_RS05340 (downstream=4) (product=ABC transporter permease subunit)]	A167n3.B195n3 [OOK68_RS05345 (downstream=3) (product=amidase family protein)] ; A150n4.B170n4 [OOK68_RS05350 (downstream=2) (product=hypothetical protein)] ; A174n3.B192n3 [OOK68_RS05355 (downstream=1) (product=IS200/IS605 family transposase)]	bait13_SHP/RggSmi0094	72.695	1.35e-151	100	100	Rgg	Rgg	R32n5	Rgg Sthermo_11	I
403	Streptococcus thermophilus	B59671	GCF_002443035.1	NZ_CP022547	CG712_RS01345	251648	252496	+	WP_096811437.1	288	99		n=2:(d=79,32aa,VETPQDAIDCFANSRLDYLVLENILISRTERS,NZ_CP022547,251471,251569,-,confp=0.484);(d=77,16aa,MWKLLKMQLIVLRIPD,NZ_CP022547,251521,251571,-,confp=0.151)			n=1:(d=163,45aa,MRIEEYIHKQLQEDVIADQISLFEEYNSFTGENNKIEKYKSKWSA,NZ_CP022547,252659,252796,-,confp=0.996)	A345n1.B348n1 [CG712_RS00005 (upstream=255) (product=Tex family protein)] ; A359n1.B417n1 [CG712_RS00010 (upstream=254) (product=SprT family protein)]	A91n13.B438n1 [CG712_RS01335 (upstream=2) (product=MFS transporter)] ; A143n5.B163n5 [CG712_RS01340 (upstream=1) (product=carboxy-S-adenosyl-L-methionine synthase CmoA)]	A180n3.B203n3 [CG712_RS01360 (downstream=4) (product=ABC transporter permease subunit)]	A174n3.B192n3 [CG712_RS01350 (downstream=1) (product=IS200/IS605 family transposase)] ; A150n4.B170n4 [CG712_RS09675 (downstream=2) (product=hypothetical protein)] ; A167n3.B195n3 [CG712_RS01355 (downstream=3) (product=amidase family protein)]	bait13_SHP/RggSmi0094	72.34	8.57e-151	100	100	Rgg	Rgg	R32n5	Rgg Sthermo_11	I
404	Streptococcus thermophilus	STH_CIRM_772	GCF_903886635.1	NZ_LR822019	H0510_RS04805	902976	903824	+	WP_096811437.1	288	99		n=2:(d=79,32aa,VETPQDAIDCFANSRLDYLVLENILISRTERS,NZ_LR822019,902799,902897,-,confp=0.484);(d=77,16aa,MWKLLKMQLIVLRIPD,NZ_LR822019,902849,902899,-,confp=0.151)			n=2:(d=163,45aa,MRIEEYIHKQLQEDVIADQISLFEEYDSFTGENNKIEKYKSKWSA,NZ_LR822019,903987,904124,-,confp=0.990);(d=290,10aa,MIWSGESDAN,NZ_LR822019,904114,904146,-,confp=0.030)		A165n4.B176n4 [H0510_RS04785 (upstream=3) (product=MFS transporter)] ; A162n4.B179n4 [H0510_RS04790 (upstream=2) (product=MFS transporter)] ; A143n5.B163n5 [H0510_RS04795 (upstream=1) (product=carboxy-S-adenosyl-L-methionine synthase CmoA)]	A180n3.B203n3 [H0510_RS04825 (downstream=4) (product=ABC transporter permease subunit)]	A88n15.B221n2 [H0510_RS04810 (downstream=1) (product=IS200/IS605 family transposase)] ; A150n4.B170n4 [H0510_RS04815 (downstream=2) (product=hypothetical protein)] ; A167n3.B195n3 [H0510_RS04820 (downstream=3) (product=amidase family protein)]	bait13_SHP/RggSmi0094	72.34	8.57e-151	100	100	Rgg	Rgg	R32n5	Rgg Sthermo_11	I
405	Streptococcus thermophilus	CIRM-BIA 772	GCF_025187145.1	NZ_RIIH01000027	EFM58_RS06950	42938	43786	+	WP_096811437.1	288	99		n=2:(d=79,32aa,VETPQDAIDCFANSRLDYLVLENILISRTERS,NZ_RIIH01000027,42761,42859,-,confp=0.484);(d=77,16aa,MWKLLKMQLIVLRIPD,NZ_RIIH01000027,42811,42861,-,confp=0.151)			n=2:(d=163,45aa,MRIEEYIHKQLQEDVIADQISLFEEYDSFTGENNKIEKYKSKWSA,NZ_RIIH01000027,43949,44086,-,confp=0.990);(d=290,10aa,MIWSGESDAN,NZ_RIIH01000027,44076,44108,-,confp=0.030)		A165n4.B176n4 [EFM58_RS06935 (upstream=3) (product=MFS transporter)] ; A162n4.B179n4 [EFM58_RS06940 (upstream=2) (product=MFS transporter)] ; A143n5.B163n5 [EFM58_RS06945 (upstream=1) (product=carboxy-S-adenosyl-L-methionine synthase CmoA)]		A88n15.B221n2 [EFM58_RS06955 (downstream=1) (product=IS200/IS605 family transposase)] ; A150n4.B170n4 [EFM58_RS06960 (downstream=2) (product=hypothetical protein)] ; A323n1.B405n1 [EFM58_RS06965 (downstream=3) (product=amidase)]	bait13_SHP/RggSmi0094	72.34	8.57e-151	100	100	Rgg	Rgg	R32n5	Rgg Sthermo_11	I
406	Streptococcus salivarius	1001216st2_A8_1001216I_160404	GCF_028325745.1	NZ_JAQMJS010000008	PNU50_RS07760	19371	20240	+	WP_272160382.1	307.6	100		n=1:(d=81,23aa,MKKISKLLSILILVTDIIIIIGS,NZ_JAQMJS010000008,19219,19290,-,confp=0.997)		n=1:(d=-3,22aa,MRLIHLFYWLFSTICQVYQGFK,NZ_JAQMJS010000008,20237,20305,+,confp=0.132)			A278n1.B397n1 [PNU50_RS07745 (upstream=3) (product=hypothetical protein)] ; A398n1.B294n1 [PNU50_RS07750 (upstream=2) (product=nucleotidyltransferase domain-containing protein)] ; A316n1.B363n1 [PNU50_RS07755 (upstream=1) (product=NAD(P)-binding domain-containing protein)]		A218n2.B259n2 [PNU50_RS07765 (downstream=1) (product=IS110 family transposase)] ; A27n138.B28n138 [PNU50_RS07770 (downstream=2) (product=ISL3 family transposase)]	bait11_RggSpn0939	83.451	1.61e-176	98	100	Rgg	SHP/Rgg	R47n1	SHP/Rgg Ssali_13	I
407	Streptococcus thermophilus	252	GCF_017156775.1	NZ_JAFIWH010000010	JY232_RS02855	6729	7586	-	WP_206284810.1	317.7	100		n=1:(d=81,23aa,MKKTSKFLPILILVMDIIIIVGG,NZ_JAFIWH010000010,7667,7738,+,confp=0.995)					A319n1.B349n1 [JY232_RS02860 (upstream=1) (product=peptide pheromone SHP3)] ; A401n1.B283n1 [JY232_RS02865 (upstream=2) (product=2)] ; A264n1.B441n1 [JY232_RS02870 (upstream=3) (product=hypothetical protein)]		A110n9.B123n9 [JY232_RS02850 (downstream=1) (product=SAG1250 family conjugative relaxase)]	bait9_SHP/Rgg3St	91.166	0	99	99	Rgg	Rgg	R15n46	SHP/Rgg Sthermo_12	I
408	Streptococcus salivarius	D40t1_170626_E6	GCF_015552895.1	NZ_JADNFO010000034	I2C89_RS10630	1432	2283	+	WP_195320664.1	299.5	100		n=1:(d=79,24aa,MMKNISKLIPILILFIDIIIIAGG,NZ_JADNFO010000034,1279,1353,-,confp=0.972)			n=1:(d=66,17aa,VIDSDEVVQVLCTIVKI,NZ_JADNFO010000034,2349,2402,-,confp=0.028)		A344n1.B399n1 [I2C89_RS10620 (upstream=2) (product=hypothetical protein)] ; A227n2.B261n2 [I2C89_RS10625 (upstream=1) (product=hypothetical protein)]		A222n2.B225n2 [I2C89_RS10635 (downstream=1) (product=SAG1250 family conjugative relaxase)]	bait11_RggSpn0939	80.986	8.34e-172	100	100	Rgg	SHP/Rgg	R41n2	SHP/Rgg Ssali_9	I
409	Streptococcus salivarius	D40st1_B6_D40t1_170626	GCF_028325685.1	NZ_JAQMJI010000017	PNU96_RS07995	33218	34069	+	WP_195320664.1	299.5	100		n=1:(d=79,24aa,MMKNISKLIPILILFIDIIIIAGG,NZ_JAQMJI010000017,33065,33139,-,confp=0.972)			n=1:(d=66,17aa,VIDSDEVVQVLCTIVKI,NZ_JAQMJI010000017,34135,34188,-,confp=0.028)		A322n1.B368n1 [PNU96_RS07980 (upstream=3) (product=nucleoside-diphosphate kinase)] ; A392n1.B435n1 [PNU96_RS07985 (upstream=2) (product=phosphotransferase)] ; A227n2.B261n2 [PNU96_RS07990 (upstream=1) (product=hypothetical protein)]		A222n2.B225n2 [PNU96_RS08000 (downstream=1) (product=SAG1250 family conjugative relaxase)]	bait11_RggSpn0939	80.986	8.34e-172	100	100	Rgg	SHP/Rgg	R41n2	SHP/Rgg Ssali_9	I
410	Streptococcus thermophilus	B59671	GCF_002443035.1	NZ_CP022547	CG712_RS01500	283276	284130	+	WP_096811448.1	316.3	100		n=1:(d=82,23aa,MEKVSKILPILILVMDIIIIVGG,NZ_CP022547,283123,283194,-,confp=0.997)				A345n1.B348n1 [CG712_RS00005 (upstream=285) (product=Tex family protein)] ; A359n1.B417n1 [CG712_RS00010 (upstream=284) (product=SprT family protein)]	A215n2.B260n2 [CG712_RS01495 (upstream=1) (product=tyrosine--tRNA ligase)]		A27n138.B28n138 [CG712_RS01505 (downstream=1) (product=ISL3-like element IS1193 family transposase)] ; A120n8.B146n7 [CG712_RS01510 (downstream=2) (product=GH25 family lysozyme)]	bait9_SHP/Rgg3St	99.648	0	100	100	Rgg	SHP/Rgg	R15n46	SHP/Rgg Sthermo_12	I
411	Streptococcus thermophilus	LMG 18311	GCF_000011825.1	NC_006448	STU_RS14390	933089	933943	+	WP_011225998.1	319	100	bait9_SHP/Rgg3St	n=1:(d=82,23aa,MEKVSKILPILILVMDIIIIVGG,NC_006448,932936,933007,-,confp=0.997)					A66n38.B73n38 [STU_RS14380 (upstream=2) (product=NUDIX domain-containing protein)] ; A60n43.B67n43 [STU_RS14385 (upstream=1) (product=tyrosine--tRNA ligase)]		A27n138.B28n138 [STU_RS14395 (downstream=1) (product=ISL3-like element IS1193 family transposase)] ; A79n29.B90n29 [STU_RS20595 (downstream=2) (product=GH25 family lysozyme)]	bait9_SHP/Rgg3St	100	0	100	100	Rgg	SHP/Rgg	R15n46	SHP/Rgg Sthermo_12	I
412	Streptococcus thermophilus	CNRZ1066	GCF_000011845.1	NC_006449	STR_RS05050	939089	939943	+	WP_011225998.1	319	100		n=1:(d=82,23aa,MEKVSKILPILILVMDIIIIVGG,NC_006449,938936,939007,-,confp=0.997)					A66n38.B73n38 [STR_RS05040 (upstream=2) (product=NUDIX domain-containing protein)] ; A60n43.B67n43 [STR_RS05045 (upstream=1) (product=tyrosine--tRNA ligase)]		A27n138.B28n138 [STR_RS05055 (downstream=1) (product=ISL3-like element IS1193 family transposase)] ; A79n29.B90n29 [STR_RS11280 (downstream=2) (product=GH25 family lysozyme)]	bait9_SHP/Rgg3St	100	0	100	100	Rgg	SHP/Rgg	R15n46	SHP/Rgg Sthermo_12	I
413	Streptococcus thermophilus	NBRC 13957	GCF_006539425.1	NZ_BJMZ01000040	STH02_RS08325	11666	12520	+	WP_011225998.1	319	100		n=1:(d=82,23aa,MEKVSKILPILILVMDIIIIVGG,NZ_BJMZ01000040,11513,11584,-,confp=0.997)			n=1:(d=77,19aa,TIVKSLDYQDFLLWLQASF,NZ_BJMZ01000040,12597,12656,-,confp=0.016)		A66n38.B73n38 [STH02_RS08310 (upstream=2) (product=NUDIX domain-containing protein)] ; A60n43.B67n43 [STH02_RS08315 (upstream=1) (product=tyrosine--tRNA ligase)]			bait9_SHP/Rgg3St	100	0	100	100	Rgg	SHP/Rgg	R15n46	SHP/Rgg Sthermo_12	I
414	Streptococcus thermophilus	ena-SAMPLE-TAB-21-04-2023-10:41:54:788-33434	GCF_950101975.1	NZ_CATNMD010000002	Q2J80_RS03040	255046	255900	-	WP_011225998.1	319	100		n=1:(d=82,23aa,MEKVSKILPILILVMDIIIIVGG,NZ_CATNMD010000002,255982,256053,+,confp=0.997)					A60n43.B67n43 [Q2J80_RS03045 (upstream=1) (product=tyrosine--tRNA ligase)] ; A66n38.B73n38 [Q2J80_RS03050 (upstream=2) (product=NUDIX domain-containing protein)]		A79n29.B90n29 [Q2J80_RS03030 (downstream=2) (product=GH25 family lysozyme)] ; A27n138.B28n138 [Q2J80_RS03035 (downstream=1) (product=ISL3-like element IS1193 family transposase)]	bait9_SHP/Rgg3St	100	0	100	100	Rgg	SHP/Rgg	R15n46	SHP/Rgg Sthermo_12	I
415	Streptococcus thermophilus	S9	GCF_001514435.1	NZ_CP013939	AVT04_RS09470	1784493	1785347	-	WP_011225998.1	319	100		n=1:(d=82,23aa,MEKVSKILPILILVMDIIIIVGG,NZ_CP013939,1785429,1785500,+,confp=0.997)					A60n43.B67n43 [AVT04_RS09475 (upstream=1) (product=tyrosine--tRNA ligase)]		A66n38.B73n38 [AVT04_RS00005 (downstream=1785) (product=NUDIX domain-containing protein)] ; A79n29.B90n29 [AVT04_RS11335 (downstream=2) (product=GH25 family lysozyme)] ; A27n138.B28n138 [AVT04_RS09465 (downstream=1) (product=ISL3-like element IS1193 family transposase)]	bait9_SHP/Rgg3St	100	0	100	100	Rgg	SHP/Rgg	R15n46	SHP/Rgg Sthermo_12	I
416	Streptococcus thermophilus	CS8	GCF_001685375.1	NZ_CP016439	BAY21_RS09310	1767354	1768208	-	WP_011225998.1	319	100		n=1:(d=82,23aa,MEKVSKILPILILVMDIIIIVGG,NZ_CP016439,1768290,1768361,+,confp=0.997)					A60n43.B67n43 [BAY21_RS09315 (upstream=1) (product=tyrosine--tRNA ligase)] ; A66n38.B73n38 [BAY21_RS09320 (upstream=2) (product=NUDIX domain-containing protein)]		A368n1.B293n1 [BAY21_RS00005 (downstream=1787) (product=4-alpha-glucanotransferase)] ; A79n29.B90n29 [BAY21_RS11260 (downstream=2) (product=GH25 family lysozyme)] ; A27n138.B28n138 [BAY21_RS09305 (downstream=1) (product=ISL3-like element IS1193 family transposase)]	bait9_SHP/Rgg3St	100	0	100	100	Rgg	SHP/Rgg	R15n46	SHP/Rgg Sthermo_12	I
417	Streptococcus thermophilus	KLDS 3.1003	GCF_001705585.1	NZ_CP016877	BEN15_RS08350	1584494	1585348	+	WP_011225998.1	319	100		n=1:(d=82,23aa,MEKVSKILPILILVMDIIIIVGG,NZ_CP016877,1584341,1584412,-,confp=0.997)					A151n4.B172n4 [BEN15_RS11835 (upstream=2) (product=NUDIX domain-containing protein)] ; A60n43.B67n43 [BEN15_RS08345 (upstream=1) (product=tyrosine--tRNA ligase)]		A27n138.B28n138 [BEN15_RS08355 (downstream=1) (product=ISL3-like element IS1193 family transposase)] ; A79n29.B90n29 [BEN15_RS11840 (downstream=2) (product=GH25 family lysozyme)]	bait9_SHP/Rgg3St	100	0	100	100	Rgg	SHP/Rgg	R15n46	SHP/Rgg Sthermo_12	I
418	Streptococcus thermophilus	CS9	GCF_013307265.1	NZ_CP030927	DR994_RS01700	314002	314856	+	WP_011225998.1	319	100		n=1:(d=82,23aa,MEKVSKILPILILVMDIIIIVGG,NZ_CP030927,313849,313920,-,confp=0.997)					A66n38.B73n38 [DR994_RS01685 (upstream=2) (product=NUDIX domain-containing protein)] ; A60n43.B67n43 [DR994_RS01690 (upstream=1) (product=tyrosine--tRNA ligase)]		A235n2.B243n2 [DR994_RS01705 (downstream=1) (product=ISL3 family transposase)] ; A120n8.B146n7 [DR994_RS01715 (downstream=2) (product=GH25 family lysozyme)]	bait9_SHP/Rgg3St	100	0	100	100	Rgg	SHP/Rgg	R15n46	SHP/Rgg Sthermo_12	I
419	Streptococcus thermophilus	CNRZ1151	GCF_025739325.1	NZ_CP065483	STCNRZ1151_RS04975	938245	939099	+	WP_011225998.1	319	100		n=1:(d=82,23aa,MEKVSKILPILILVMDIIIIVGG,NZ_CP065483,938092,938163,-,confp=0.997)					A66n38.B73n38 [STCNRZ1151_RS04960 (upstream=2) (product=NUDIX domain-containing protein)] ; A60n43.B67n43 [STCNRZ1151_RS04965 (upstream=1) (product=tyrosine--tRNA ligase)]		A27n138.B28n138 [STCNRZ1151_RS04980 (downstream=1) (product=ISL3-like element IS1193 family transposase)] ; A79n29.B90n29 [STCNRZ1151_RS04985 (downstream=2) (product=GH25 family lysozyme)]	bait9_SHP/Rgg3St	100	0	100	100	Rgg	SHP/Rgg	R15n46	SHP/Rgg Sthermo_12	I
420	Streptococcus thermophilus	Brie28	GCF_019449915.1	NZ_JAHDUO010000014	StBrie28_RS04685	4999	5853	+	WP_011225998.1	319	100		n=1:(d=82,23aa,MEKVSKILPILILVMDIIIIVGG,NZ_JAHDUO010000014,4846,4917,-,confp=0.997)					A66n38.B73n38 [StBrie28_RS04670 (upstream=2) (product=NUDIX domain-containing protein)] ; A60n43.B67n43 [StBrie28_RS04675 (upstream=1) (product=tyrosine--tRNA ligase)]		A27n138.B28n138 [StBrie28_RS04690 (downstream=1) (product=ISL3-like element IS1193 family transposase)] ; A79n29.B90n29 [StBrie28_RS09820 (downstream=2) (product=GH25 family lysozyme)]	bait9_SHP/Rgg3St	100	0	100	100	Rgg	SHP/Rgg	R15n46	SHP/Rgg Sthermo_12	I
421	Streptococcus thermophilus	st263	GCF_027857835.1	NZ_JAQIEZ010000017	PF607_RS08860	2316	3170	+	WP_011225998.1	319	100		n=1:(d=82,23aa,MEKVSKILPILILVMDIIIIVGG,NZ_JAQIEZ010000017,2163,2234,-,confp=0.997)					A249n2.B214n2 [PF607_RS08850 (upstream=2) (product=NUDIX domain-containing protein)] ; A60n43.B67n43 [PF607_RS08855 (upstream=1) (product=tyrosine--tRNA ligase)]		A27n138.B28n138 [PF607_RS08865 (downstream=1) (product=ISL3-like element IS1193 family transposase)] ; A120n8.B440n1 [PF607_RS08870 (downstream=2) (product=GH25 family lysozyme)]	bait9_SHP/Rgg3St	100	0	100	100	Rgg	SHP/Rgg	R15n46	SHP/Rgg Sthermo_12	I
422	Streptococcus thermophilus	st324	GCF_027857955.1	NZ_JAQIFA010000006	PF596_RS04630	105048	105902	-	WP_011225998.1	319	100		n=1:(d=82,23aa,MEKVSKILPILILVMDIIIIVGG,NZ_JAQIFA010000006,105984,106055,+,confp=0.997)					A60n43.B67n43 [PF596_RS04635 (upstream=1) (product=tyrosine--tRNA ligase)] ; A249n2.B214n2 [PF596_RS04640 (upstream=2) (product=NUDIX domain-containing protein)]		A79n29.B90n29 [PF596_RS04620 (downstream=2) (product=GH25 family lysozyme)] ; A27n138.B28n138 [PF596_RS04625 (downstream=1) (product=ISL3-like element IS1193 family transposase)]	bait9_SHP/Rgg3St	100	0	100	100	Rgg	SHP/Rgg	R15n46	SHP/Rgg Sthermo_12	I
423	Streptococcus thermophilus	st85-4	GCF_027857875.1	NZ_JAQIFB010000002	PF616_RS00970	14535	15389	+	WP_011225998.1	319	100		n=1:(d=82,23aa,MEKVSKILPILILVMDIIIIVGG,NZ_JAQIFB010000002,14382,14453,-,confp=0.997)					A151n4.B172n4 [PF616_RS00960 (upstream=2) (product=NUDIX domain-containing protein)] ; A215n2.B260n2 [PF616_RS00965 (upstream=1) (product=tyrosine--tRNA ligase)]		A27n138.B28n138 [PF616_RS00975 (downstream=1) (product=ISL3-like element IS1193 family transposase)] ; A79n29.B90n29 [PF616_RS00980 (downstream=2) (product=GH25 family lysozyme)]	bait9_SHP/Rgg3St	100	0	100	100	Rgg	SHP/Rgg	R15n46	SHP/Rgg Sthermo_12	I
424	Streptococcus thermophilus	STH_CIRM_16	GCF_903884415.1	NZ_LR822006	STHERMO_RS04995	953879	954733	+	WP_011225998.1	319	100		n=1:(d=82,23aa,MEKVSKILPILILVMDIIIIVGG,NZ_LR822006,953726,953797,-,confp=0.997)					A66n38.B73n38 [STHERMO_RS04980 (upstream=2) (product=NUDIX domain-containing protein)] ; A60n43.B67n43 [STHERMO_RS04985 (upstream=1) (product=tyrosine--tRNA ligase)]		A27n138.B28n138 [STHERMO_RS05000 (downstream=1) (product=ISL3-like element IS1193 family transposase)] ; A79n29.B90n29 [STHERMO_RS09765 (downstream=2) (product=GH25 family lysozyme)]	bait9_SHP/Rgg3St	100	0	100	100	Rgg	SHP/Rgg	R15n46	SHP/Rgg Sthermo_12	I
425	Streptococcus thermophilus	STH_CIRM_29	GCF_903886205.1	NZ_LR822010	H0507_RS04955	938222	939076	+	WP_011225998.1	319	100		n=1:(d=82,23aa,MEKVSKILPILILVMDIIIIVGG,NZ_LR822010,938069,938140,-,confp=0.997)					A66n38.B73n38 [H0507_RS04940 (upstream=2) (product=NUDIX domain-containing protein)] ; A60n43.B67n43 [H0507_RS04945 (upstream=1) (product=tyrosine--tRNA ligase)]		A27n138.B28n138 [H0507_RS04960 (downstream=1) (product=ISL3-like element IS1193 family transposase)] ; A79n29.B90n29 [H0507_RS09820 (downstream=2) (product=GH25 family lysozyme)]	bait9_SHP/Rgg3St	100	0	100	100	Rgg	SHP/Rgg	R15n46	SHP/Rgg Sthermo_12	I
426	Streptococcus thermophilus	STH_CIRM_23	GCF_903886195.1	NZ_LR822011	H0504_RS04180	805418	806272	-	WP_011225998.1	319	100		n=1:(d=82,23aa,MEKVSKILPILILVMDIIIIVGG,NZ_LR822011,806354,806425,+,confp=0.997)					A60n43.B67n43 [H0504_RS04190 (upstream=1) (product=tyrosine--tRNA ligase)] ; A66n38.B73n38 [H0504_RS04195 (upstream=2) (product=NUDIX domain-containing protein)]		A79n29.B90n29 [H0504_RS09580 (downstream=2) (product=GH25 family lysozyme)] ; A27n138.B28n138 [H0504_RS09335 (downstream=1) (product=ISL3-like element IS1193 family transposase)]	bait9_SHP/Rgg3St	100	0	100	100	Rgg	SHP/Rgg	R15n46	SHP/Rgg Sthermo_12	I
427	Streptococcus thermophilus	STH_CIRM_36	GCF_903886385.1	NZ_LR822014	H0508_RS04870	935375	936229	+	WP_011225998.1	319	100		n=1:(d=82,23aa,MEKVSKILPILILVMDIIIIVGG,NZ_LR822014,935222,935293,-,confp=0.997)					A66n38.B73n38 [H0508_RS04855 (upstream=2) (product=NUDIX domain-containing protein)] ; A60n43.B67n43 [H0508_RS04860 (upstream=1) (product=tyrosine--tRNA ligase)]		A27n138.B28n138 [H0508_RS04875 (downstream=1) (product=ISL3-like element IS1193 family transposase)] ; A79n29.B90n29 [H0508_RS09575 (downstream=2) (product=GH25 family lysozyme)]	bait9_SHP/Rgg3St	100	0	100	100	Rgg	SHP/Rgg	R15n46	SHP/Rgg Sthermo_12	I
428	Streptococcus thermophilus	STH_CIRM_65	GCF_903886475.1	NZ_LR822015	H0506_RS04940	939975	940829	+	WP_011225998.1	319	100		n=1:(d=82,23aa,MEKVSKILPILILVMDIIIIVGG,NZ_LR822015,939822,939893,-,confp=0.997)					A66n38.B73n38 [H0506_RS04925 (upstream=2) (product=NUDIX domain-containing protein)] ; A60n43.B67n43 [H0506_RS04930 (upstream=1) (product=tyrosine--tRNA ligase)]		A27n138.B28n138 [H0506_RS04945 (downstream=1) (product=ISL3-like element IS1193 family transposase)] ; A79n29.B90n29 [H0506_RS09645 (downstream=2) (product=GH25 family lysozyme)]	bait9_SHP/Rgg3St	100	0	100	100	Rgg	SHP/Rgg	R15n46	SHP/Rgg Sthermo_12	I
429	Streptococcus thermophilus	STH_CIRM_1050	GCF_903890945.1	NZ_LR822032	H1W91_RS05020	953863	954717	+	WP_011225998.1	319	100		n=1:(d=82,23aa,MEKVSKILPILILVMDIIIIVGG,NZ_LR822032,953710,953781,-,confp=0.997)					A151n4.B172n4 [H1W91_RS10005 (upstream=2) (product=NUDIX domain-containing protein)] ; A60n43.B67n43 [H1W91_RS05010 (upstream=1) (product=tyrosine--tRNA ligase)]		A27n138.B28n138 [H1W91_RS05025 (downstream=1) (product=ISL3-like element IS1193 family transposase)] ; A79n29.B90n29 [H1W91_RS10010 (downstream=2) (product=GH25 family lysozyme)]	bait9_SHP/Rgg3St	100	0	100	100	Rgg	SHP/Rgg	R15n46	SHP/Rgg Sthermo_12	I
430	Streptococcus thermophilus	STH_CIRM_1116	GCF_903891105.1	NZ_LR822039	H1W92_RS05050	950159	951013	+	WP_011225998.1	319	100		n=1:(d=82,23aa,MEKVSKILPILILVMDIIIIVGG,NZ_LR822039,950006,950077,-,confp=0.997)					A66n38.B73n38 [H1W92_RS05035 (upstream=2) (product=NUDIX domain-containing protein)] ; A60n43.B67n43 [H1W92_RS05040 (upstream=1) (product=tyrosine--tRNA ligase)]		A27n138.B28n138 [H1W92_RS05055 (downstream=1) (product=ISL3-like element IS1193 family transposase)] ; A79n29.B90n29 [H1W92_RS09865 (downstream=2) (product=GH25 family lysozyme)]	bait9_SHP/Rgg3St	100	0	100	100	Rgg	SHP/Rgg	R15n46	SHP/Rgg Sthermo_12	I
431	Streptococcus thermophilus	STH_CIRM_1122	GCF_903891195.1	NZ_LR822041	H1W94_RS04985	943741	944595	+	WP_011225998.1	319	100		n=1:(d=82,23aa,MEKVSKILPILILVMDIIIIVGG,NZ_LR822041,943588,943659,-,confp=0.997)					A66n38.B73n38 [H1W94_RS04970 (upstream=2) (product=NUDIX domain-containing protein)] ; A60n43.B67n43 [H1W94_RS04975 (upstream=1) (product=tyrosine--tRNA ligase)]		A27n138.B28n138 [H1W94_RS04990 (downstream=1) (product=ISL3-like element IS1193 family transposase)] ; A79n29.B90n29 [H1W94_RS09810 (downstream=2) (product=GH25 family lysozyme)]	bait9_SHP/Rgg3St	100	0	100	100	Rgg	SHP/Rgg	R15n46	SHP/Rgg Sthermo_12	I
432	Streptococcus thermophilus	STH_CIRM_2101	GCF_903891305.1	NZ_LR822043	H1X04_RS04940	940645	941499	+	WP_011225998.1	319	100		n=1:(d=82,23aa,MEKVSKILPILILVMDIIIIVGG,NZ_LR822043,940492,940563,-,confp=0.997)					A66n38.B73n38 [H1X04_RS04925 (upstream=2) (product=NUDIX domain-containing protein)] ; A60n43.B67n43 [H1X04_RS04930 (upstream=1) (product=tyrosine--tRNA ligase)]		A27n138.B28n138 [H1X04_RS04945 (downstream=1) (product=ISL3-like element IS1193 family transposase)] ; A79n29.B90n29 [H1X04_RS09630 (downstream=2) (product=GH25 family lysozyme)]	bait9_SHP/Rgg3St	100	0	100	100	Rgg	SHP/Rgg	R15n46	SHP/Rgg Sthermo_12	I
433	Streptococcus thermophilus	STH_CIRM_67	GCF_903960675.1	NZ_LR824002	H1W81_RS05660	1086109	1086963	-	WP_011225998.1	319	100		n=1:(d=82,23aa,MEKVSKILPILILVMDIIIIVGG,NZ_LR824002,1087045,1087116,+,confp=0.997)					A60n43.B67n43 [H1W81_RS05670 (upstream=1) (product=tyrosine--tRNA ligase)] ; A66n38.B73n38 [H1W81_RS05675 (upstream=2) (product=NUDIX domain-containing protein)]	A304n1.B331n1 [H1W81_RS00005 (downstream=1065) (product=UDP-N-acetylmuramate--L-alanine ligase)]	A79n29.B90n29 [H1W81_RS09535 (downstream=2) (product=GH25 family lysozyme)] ; A27n138.B28n138 [H1W81_RS09240 (downstream=1) (product=ISL3-like element IS1193 family transposase)]	bait9_SHP/Rgg3St	100	0	100	100	Rgg	SHP/Rgg	R15n46	SHP/Rgg Sthermo_12	I
434	Streptococcus thermophilus	CIRM-BIA 1122	GCF_025186555.1	NZ_RIHT01000018	EFM37_RS04875	4970	5824	+	WP_011225998.1	319	100		n=1:(d=82,23aa,MEKVSKILPILILVMDIIIIVGG,NZ_RIHT01000018,4817,4888,-,confp=0.997)					A66n38.B73n38 [EFM37_RS04860 (upstream=2) (product=NUDIX domain-containing protein)] ; A60n43.B67n43 [EFM37_RS04865 (upstream=1) (product=tyrosine--tRNA ligase)]		A27n138.B28n138 [EFM37_RS04880 (downstream=1) (product=ISL3-like element IS1193 family transposase)] ; A79n29.B90n29 [EFM37_RS04885 (downstream=2) (product=GH25 family lysozyme)]	bait9_SHP/Rgg3St	100	0	100	100	Rgg	SHP/Rgg	R15n46	SHP/Rgg Sthermo_12	I
435	Streptococcus thermophilus	CIRM-BIA 1119	GCF_025186665.1	NZ_RIHW01000071	EFM39_RS07810	230	1084	-	WP_011225998.1	319	100		n=1:(d=82,23aa,MEKVSKILPILILVMDIIIIVGG,NZ_RIHW01000071,1166,1237,+,confp=0.997)		n=1:(d=110,39aa,MVVKAFYYGSLSTVVGDEKLTSREDLIGLLFLYVQSDENT,NZ_RIHW01000071,1,120,-,confp=0.093)			A60n43.B67n43 [EFM39_RS07820 (upstream=1) (product=tyrosine--tRNA ligase)] ; A66n38.B73n38 [EFM39_RS07825 (upstream=2) (product=NUDIX domain-containing protein)]			bait9_SHP/Rgg3St	100	0	100	100	Rgg	SHP/Rgg	R15n46	SHP/Rgg Sthermo_12	I
436	Streptococcus thermophilus	CIRM-BIA 1050	GCF_025186785.1	NZ_RIIA01000070	EFM52_RS09330	11840	12694	+	WP_011225998.1	319	100		n=1:(d=82,23aa,MEKVSKILPILILVMDIIIIVGG,NZ_RIIA01000070,11687,11758,-,confp=0.997)		n=1:(d=110,38aa,MVVKAFYYGSLSTVVGDEKLTSREDLIGLLFLYVQSDEN,NZ_RIIA01000070,12804,12920,+,confp=0.094)			A151n4.B172n4 [EFM52_RS09315 (upstream=2) (product=NUDIX domain-containing protein)] ; A60n43.B67n43 [EFM52_RS09320 (upstream=1) (product=tyrosine--tRNA ligase)]			bait9_SHP/Rgg3St	100	0	100	100	Rgg	SHP/Rgg	R15n46	SHP/Rgg Sthermo_12	I
437	Streptococcus thermophilus	CIRM-BIA 23	GCF_025186965.1	NZ_RIIC01000068	EFM53_RS08275	2954	3808	+	WP_011225998.1	319	100		n=1:(d=82,23aa,MEKVSKILPILILVMDIIIIVGG,NZ_RIIC01000068,2801,2872,-,confp=0.997)					A66n38.B73n38 [EFM53_RS08260 (upstream=2) (product=NUDIX domain-containing protein)] ; A60n43.B67n43 [EFM53_RS08265 (upstream=1) (product=tyrosine--tRNA ligase)]		A27n138.B28n138 [EFM53_RS08280 (downstream=1) (product=ISL3-like element IS1193 family transposase)] ; A79n29.B90n29 [EFM53_RS08285 (downstream=2) (product=GH25 family lysozyme)]	bait9_SHP/Rgg3St	100	0	100	100	Rgg	SHP/Rgg	R15n46	SHP/Rgg Sthermo_12	I
438	Streptococcus thermophilus	CIRM-BIA 1123	GCF_025186945.1	NZ_RIID01000050	EFM56_RS08750	4970	5824	+	WP_011225998.1	319	100		n=1:(d=82,23aa,MEKVSKILPILILVMDIIIIVGG,NZ_RIID01000050,4817,4888,-,confp=0.997)					A66n38.B73n38 [EFM56_RS08735 (upstream=2) (product=NUDIX domain-containing protein)] ; A60n43.B67n43 [EFM56_RS08740 (upstream=1) (product=tyrosine--tRNA ligase)]		A27n138.B28n138 [EFM56_RS08755 (downstream=1) (product=ISL3-like element IS1193 family transposase)] ; A79n29.B90n29 [EFM56_RS08760 (downstream=2) (product=GH25 family lysozyme)]	bait9_SHP/Rgg3St	100	0	100	100	Rgg	SHP/Rgg	R15n46	SHP/Rgg Sthermo_12	I
439	Streptococcus thermophilus	CIRM-BIA 2101	GCF_025187015.1	NZ_RIIF01000020	EFM72_RS03335	2952	3806	+	WP_011225998.1	319	100		n=1:(d=82,23aa,MEKVSKILPILILVMDIIIIVGG,NZ_RIIF01000020,2799,2870,-,confp=0.997)					A66n38.B73n38 [EFM72_RS03320 (upstream=2) (product=NUDIX domain-containing protein)] ; A60n43.B67n43 [EFM72_RS03325 (upstream=1) (product=tyrosine--tRNA ligase)]		A27n138.B28n138 [EFM72_RS03340 (downstream=1) (product=ISL3 family transposase)]	bait9_SHP/Rgg3St	100	0	100	100	Rgg	SHP/Rgg	R15n46	SHP/Rgg Sthermo_12	I
440	Streptococcus thermophilus	CIRM-BIA 1116	GCF_025187185.1	NZ_RIII01000037	EFM57_RS07860	4668	5522	-	WP_011225998.1	319	100		n=1:(d=82,23aa,MEKVSKILPILILVMDIIIIVGG,NZ_RIII01000037,5604,5675,+,confp=0.997)					A60n43.B67n43 [EFM57_RS07870 (upstream=1) (product=tyrosine--tRNA ligase)] ; A66n38.B73n38 [EFM57_RS07875 (upstream=2) (product=NUDIX domain-containing protein)]		A79n29.B90n29 [EFM57_RS07850 (downstream=2) (product=GH25 family lysozyme)] ; A27n138.B28n138 [EFM57_RS07855 (downstream=1) (product=ISL3-like element IS1193 family transposase)]	bait9_SHP/Rgg3St	100	0	100	100	Rgg	SHP/Rgg	R15n46	SHP/Rgg Sthermo_12	I
441	Streptococcus thermophilus	CIRM-BIA 1117	GCF_025187195.1	NZ_RIIJ01000025	EFM69_RS04590	2952	3806	+	WP_011225998.1	319	100		n=1:(d=82,23aa,MEKVSKILPILILVMDIIIIVGG,NZ_RIIJ01000025,2799,2870,-,confp=0.997)					A66n38.B73n38 [EFM69_RS04575 (upstream=2) (product=NUDIX domain-containing protein)] ; A60n43.B67n43 [EFM69_RS04580 (upstream=1) (product=tyrosine--tRNA ligase)]		A27n138.B28n138 [EFM69_RS04595 (downstream=1) (product=ISL3-like element IS1193 family transposase)]	bait9_SHP/Rgg3St	100	0	100	100	Rgg	SHP/Rgg	R15n46	SHP/Rgg Sthermo_12	I
442	Streptococcus thermophilus	CIRM-BIA 67	GCF_025187235.1	NZ_RIIK01000023	EFM61_RS04285	1375	2229	-	WP_011225998.1	319	100		n=1:(d=82,23aa,MEKVSKILPILILVMDIIIIVGG,NZ_RIIK01000023,2311,2382,+,confp=0.997)					A60n43.B67n43 [EFM61_RS04295 (upstream=1) (product=tyrosine--tRNA ligase)] ; A66n38.B73n38 [EFM61_RS04300 (upstream=2) (product=NUDIX domain-containing protein)]		A27n138.B28n138 [EFM61_RS04280 (downstream=1) (product=ISL3 family transposase)]	bait9_SHP/Rgg3St	100	0	100	100	Rgg	SHP/Rgg	R15n46	SHP/Rgg Sthermo_12	I
443	Streptococcus thermophilus	CIRM-BIA 65	GCF_025187265.1	NZ_RIIL01000039	EFM66_RS06895	2954	3808	+	WP_011225998.1	319	100		n=1:(d=82,23aa,MEKVSKILPILILVMDIIIIVGG,NZ_RIIL01000039,2801,2872,-,confp=0.997)					A66n38.B73n38 [EFM66_RS06880 (upstream=2) (product=NUDIX domain-containing protein)] ; A60n43.B67n43 [EFM66_RS06885 (upstream=1) (product=tyrosine--tRNA ligase)]		A27n138.B28n138 [EFM66_RS06900 (downstream=1) (product=ISL3 family transposase)]	bait9_SHP/Rgg3St	100	0	100	100	Rgg	SHP/Rgg	R15n46	SHP/Rgg Sthermo_12	I
444	Streptococcus thermophilus	CIRM-BIA 36	GCF_025187275.1	NZ_RIIM01000081	EFM67_RS08940	1375	2229	-	WP_011225998.1	319	100		n=1:(d=82,23aa,MEKVSKILPILILVMDIIIIVGG,NZ_RIIM01000081,2311,2382,+,confp=0.997)					A60n43.B67n43 [EFM67_RS08950 (upstream=1) (product=tyrosine--tRNA ligase)] ; A66n38.B73n38 [EFM67_RS08955 (upstream=2) (product=NUDIX domain-containing protein)]		A27n138.B28n138 [EFM67_RS08935 (downstream=1) (product=ISL3 family transposase)]	bait9_SHP/Rgg3St	100	0	100	100	Rgg	SHP/Rgg	R15n46	SHP/Rgg Sthermo_12	I
445	Streptococcus thermophilus	CIRM-BIA 29	GCF_025187405.1	NZ_RIIS01000033	EFM75_RS06845	4662	5516	-	WP_011225998.1	319	100		n=1:(d=82,23aa,MEKVSKILPILILVMDIIIIVGG,NZ_RIIS01000033,5598,5669,+,confp=0.997)					A60n43.B67n43 [EFM75_RS06855 (upstream=1) (product=tyrosine--tRNA ligase)] ; A66n38.B73n38 [EFM75_RS06860 (upstream=2) (product=NUDIX domain-containing protein)]		A79n29.B90n29 [EFM75_RS06835 (downstream=2) (product=GH25 family lysozyme)] ; A27n138.B28n138 [EFM75_RS06840 (downstream=1) (product=ISL3-like element IS1193 family transposase)]	bait9_SHP/Rgg3St	100	0	100	100	Rgg	SHP/Rgg	R15n46	SHP/Rgg Sthermo_12	I
446	Streptococcus thermophilus	CIRM-BIA 1364	GCF_025187445.1	NZ_RIIV01000062	EFM94_RS08745	4668	5522	-	WP_011225998.1	319	100		n=1:(d=82,23aa,MEKVSKILPILILVMDIIIIVGG,NZ_RIIV01000062,5604,5675,+,confp=0.997)					A60n43.B67n43 [EFM94_RS08755 (upstream=1) (product=tyrosine--tRNA ligase)] ; A66n38.B73n38 [EFM94_RS08760 (upstream=2) (product=NUDIX domain-containing protein)]		A79n29.B90n29 [EFM94_RS08735 (downstream=2) (product=GH25 family lysozyme)] ; A27n138.B28n138 [EFM94_RS08740 (downstream=1) (product=ISL3-like element IS1193 family transposase)]	bait9_SHP/Rgg3St	100	0	100	100	Rgg	SHP/Rgg	R15n46	SHP/Rgg Sthermo_12	I
447	Streptococcus thermophilus	CIRM-BIA 16	GCF_025187545.1	NZ_RIIZ01000006	EFM89_RS02355	4984	5838	+	WP_011225998.1	319	100		n=1:(d=82,23aa,MEKVSKILPILILVMDIIIIVGG,NZ_RIIZ01000006,4831,4902,-,confp=0.997)					A66n38.B73n38 [EFM89_RS02340 (upstream=2) (product=NUDIX domain-containing protein)] ; A60n43.B67n43 [EFM89_RS02345 (upstream=1) (product=tyrosine--tRNA ligase)]		A27n138.B28n138 [EFM89_RS02360 (downstream=1) (product=ISL3-like element IS1193 family transposase)] ; A79n29.B90n29 [EFM89_RS02365 (downstream=2) (product=GH25 family lysozyme)]	bait9_SHP/Rgg3St	100	0	100	100	Rgg	SHP/Rgg	R15n46	SHP/Rgg Sthermo_12	I
448	Streptococcus thermophilus	CIRM-BIA 1056	GCF_025187645.1	NZ_RIJE01000065	EFM91_RS05780	2944	3798	+	WP_011225998.1	319	100		n=1:(d=82,23aa,MEKVSKILPILILVMDIIIIVGG,NZ_RIJE01000065,2791,2862,-,confp=0.997)					A66n38.B73n38 [EFM91_RS05765 (upstream=2) (product=NUDIX domain-containing protein)] ; A60n43.B67n43 [EFM91_RS05770 (upstream=1) (product=tyrosine--tRNA ligase)]		A27n138.B28n138 [EFM91_RS05785 (downstream=1) (product=ISL3-like element IS1193 family transposase)]	bait9_SHP/Rgg3St	100	0	100	100	Rgg	SHP/Rgg	R15n46	SHP/Rgg Sthermo_12	I
449	Streptococcus thermophilus	EPS	GCF_002846155.1	NZ_CP025400	CR922_RS04370	824858	825712	-		299.2	100		n=1:(d=82,23aa,MEKVSKILPILILVMDIIIIVGG,NZ_CP025400,825794,825865,+,confp=0.997)	n=2:(d=-181,16aa,MYPTDQYSRQITHYFG,NZ_CP025400,825531,825581,-,confp=0.791);(d=-125,41aa,MKSKLGSTLRKVRNGKQISICSVADEHLSKSQISRFERGES,NZ_CP025400,825587,825712,-,confp=0.874)				A60n43.B67n43 [CR922_RS04375 (upstream=1) (product=tyrosine--tRNA ligase)] ; A66n38.B73n38 [CR922_RS04380 (upstream=2) (product=NUDIX domain-containing protein)]		A79n29.B90n29 [CR922_RS10230 (downstream=2) (product=GH25 family lysozyme)] ; A27n138.B28n138 [CR922_RS04365 (downstream=1) (product=ISL3-like element IS1193 family transposase)]	bait9_SHP/Rgg3St	99.648	0	100	100	Rgg	SHP/Rgg	R15n46	SHP/Rgg Sthermo_12	I
450	Streptococcus thermophilus	STH_CIRM_1047	GCF_903890825.1	NZ_LR822031	H1W74_RS04825	929523	930377	+	WP_002948693.1	315.3	100		n=1:(d=82,23aa,MEKVSKILPILILVMDIIIIVGG,NZ_LR822031,929370,929441,-,confp=0.997)					A66n38.B73n38 [H1W74_RS04810 (upstream=2) (product=NUDIX domain-containing protein)] ; A60n43.B67n43 [H1W74_RS04815 (upstream=1) (product=tyrosine--tRNA ligase)]		A27n138.B28n138 [H1W74_RS04830 (downstream=1) (product=ISL3-like element IS1193 family transposase)] ; A120n8.B146n7 [H1W74_RS04840 (downstream=2) (product=GH25 family lysozyme)]	bait9_SHP/Rgg3St	99.648	0	100	100	Rgg	SHP/Rgg	R15n46	SHP/Rgg Sthermo_12	I
451	Streptococcus thermophilus	1047	GCF_025132955.1	NZ_RIGY01000047	EFM03_RS08040	11845	12699	+	WP_002948693.1	315.3	100		n=1:(d=82,23aa,MEKVSKILPILILVMDIIIIVGG,NZ_RIGY01000047,11692,11763,-,confp=0.997)					A66n38.B73n38 [EFM03_RS08025 (upstream=2) (product=NUDIX domain-containing protein)] ; A60n43.B67n43 [EFM03_RS08030 (upstream=1) (product=tyrosine--tRNA ligase)]		A27n138.B28n138 [EFM03_RS08045 (downstream=1) (product=ISL3-like element IS1193 family transposase)] ; A120n8.B146n7 [EFM03_RS08050 (downstream=2) (product=GH25 family lysozyme)]	bait9_SHP/Rgg3St	99.648	0	100	100	Rgg	SHP/Rgg	R15n46	SHP/Rgg Sthermo_12	I
452	Streptococcus thermophilus	CIRM-BIA 1124	GCF_025186725.1	NZ_RIHX01000010	EFM41_RS04180	22659	23513	-	WP_002948693.1	315.3	100		n=1:(d=82,23aa,MEKVSKILPILILVMDIIIIVGG,NZ_RIHX01000010,23595,23666,+,confp=0.997)					A60n43.B67n43 [EFM41_RS04190 (upstream=1) (product=tyrosine--tRNA ligase)] ; A66n38.B73n38 [EFM41_RS04195 (upstream=2) (product=NUDIX domain-containing protein)]		A120n8.B146n7 [EFM41_RS04170 (downstream=2) (product=GH25 family lysozyme)] ; A27n138.B28n138 [EFM41_RS04175 (downstream=1) (product=ISL3-like element IS1193 family transposase)]	bait9_SHP/Rgg3St	99.648	0	100	100	Rgg	SHP/Rgg	R15n46	SHP/Rgg Sthermo_12	I
453	Streptococcus thermophilus	CIRM-BIA 1047	GCF_025186805.1	NZ_RIHY01000029	EFM51_RS05785	11843	12697	+	WP_002948693.1	315.3	100		n=1:(d=82,23aa,MEKVSKILPILILVMDIIIIVGG,NZ_RIHY01000029,11690,11761,-,confp=0.997)					A66n38.B73n38 [EFM51_RS05770 (upstream=2) (product=NUDIX domain-containing protein)] ; A60n43.B67n43 [EFM51_RS05775 (upstream=1) (product=tyrosine--tRNA ligase)]		A27n138.B28n138 [EFM51_RS05790 (downstream=1) (product=ISL3-like element IS1193 family transposase)] ; A120n8.B146n7 [EFM51_RS05795 (downstream=2) (product=GH25 family lysozyme)]	bait9_SHP/Rgg3St	99.648	0	100	100	Rgg	SHP/Rgg	R15n46	SHP/Rgg Sthermo_12	I
454	Streptococcus thermophilus	DMST-H2	GCF_018219175.1	NZ_CP063275	IM723_RS05175	991550	992404	+	WP_211836762.1	319.8	100		n=1:(d=82,23aa,MEKVSKILPILILVMDIIIIVGG,NZ_CP063275,991397,991468,-,confp=0.997)					A66n38.B73n38 [IM723_RS05160 (upstream=2) (product=NUDIX domain-containing protein)] ; A60n43.B67n43 [IM723_RS05165 (upstream=1) (product=tyrosine--tRNA ligase)]		A235n2.B243n2 [IM723_RS05180 (downstream=1) (product=ISL3-like element IS1193 family transposase)] ; A120n8.B146n7 [IM723_RS05185 (downstream=2) (product=GH25 family lysozyme)]	bait9_SHP/Rgg3St	99.648	0	100	100	Rgg	SHP/Rgg	R15n46	SHP/Rgg Sthermo_12	I
455	Streptococcus salivarius	AMBR024	GCF_905071825.1	NZ_CAJHJQ010000018	KF933_RS10450	32527	33381	-	WP_110981542.1	296.3	99		n=2:(d=79,23aa,MKKLLKIFPILFLFLDIIIIVGG,NZ_CAJHJQ010000018,33460,33531,+,confp=0.514);(d=152,29aa,VLTSTGKLLVTLIVYFESVILCVMIKLFV,NZ_CAJHJQ010000018,33533,33622,+,confp=0.052)		n=1:(d=19,29aa,MFSVIKFLKPNPNRLMSLFNLLVASSFAF,NZ_CAJHJQ010000018,32419,32508,-,confp=0.021)			A156n4.B186n4 [KF933_RS10455 (upstream=1) (product=hypothetical protein)] ; A158n4.B177n4 [KF933_RS10460 (upstream=2) (product=hypothetical protein)] ; A152n4.B181n4 [KF933_RS10465 (upstream=3) (product=HAD hydrolase family protein)]		A142n5.B159n5 [KF933_RS10430 (downstream=4) (product=thioredoxin family protein)] ; A112n9.B125n9 [KF933_RS10435 (downstream=3) (product=hypothetical protein)] ; A113n9.B126n9 [KF933_RS10440 (downstream=2) (product=hypothetical protein)] ; A185n3.B196n3 [KF933_RS10445 (downstream=1) (product=transposase)]	bait13_SHP/RggSmi0094	74.113	3.58e-156	99	100	Rgg	SHP/Rgg	R35n4	SHP/Rgg Ssali_10	I
456	Streptococcus salivarius	S52	GCF_023109245.1	NZ_JALDUD010000010	M1G10_RS09920	70713	71567	+	WP_110981542.1	296.3	99		n=2:(d=152,29aa,VLTSTGKLLVTLIVYFESVILCVMIKLFV,NZ_JALDUD010000010,70472,70561,-,confp=0.052);(d=79,23aa,MKKLLKIFPILFLFLDIIIIVGG,NZ_JALDUD010000010,70563,70634,-,confp=0.514)		n=1:(d=19,29aa,MFSVIKFLKPNPNRLMSLFNLLVASSFAF,NZ_JALDUD010000010,71586,71675,+,confp=0.021)			A152n4.B181n4 [M1G10_RS09905 (upstream=3) (product=HAD hydrolase family protein)] ; A158n4.B177n4 [M1G10_RS09910 (upstream=2) (product=hypothetical protein)] ; A156n4.B186n4 [M1G10_RS09915 (upstream=1) (product=hypothetical protein)]		A185n3.B196n3 [M1G10_RS09925 (downstream=1) (product=transposase)] ; A113n9.B126n9 [M1G10_RS09930 (downstream=2) (product=hypothetical protein)] ; A112n9.B125n9 [M1G10_RS09935 (downstream=3) (product=hypothetical protein)] ; A142n5.B159n5 [M1G10_RS09940 (downstream=4) (product=thioredoxin family protein)]	bait13_SHP/RggSmi0094	74.113	3.58e-156	99	100	Rgg	SHP/Rgg	R35n4	SHP/Rgg Ssali_10	I
457	Streptococcus salivarius	DPC 6993	GCF_024582595.1	NZ_JALMLR010000003	MRR59_RS02530	53436	54290	+	WP_110981542.1	296.3	99		n=2:(d=152,29aa,VLTSTGKLLVTLIVYFESVILCVMIKLFV,NZ_JALMLR010000003,53195,53284,-,confp=0.052);(d=79,23aa,MKKLLKIFPILFLFLDIIIIVGG,NZ_JALMLR010000003,53286,53357,-,confp=0.514)		n=1:(d=19,29aa,MFSVIKFLKPNPNRLMSLFNLLVASSFAF,NZ_JALMLR010000003,54309,54398,+,confp=0.021)			A152n4.B181n4 [MRR59_RS02515 (upstream=3) (product=HAD family hydrolase)] ; A158n4.B177n4 [MRR59_RS02520 (upstream=2) (product=hypothetical protein)] ; A156n4.B186n4 [MRR59_RS02525 (upstream=1) (product=hypothetical protein)]		A185n3.B196n3 [MRR59_RS02535 (downstream=1) (product=transposase)] ; A113n9.B126n9 [MRR59_RS02540 (downstream=2) (product=hypothetical protein)] ; A112n9.B125n9 [MRR59_RS02545 (downstream=3) (product=hypothetical protein)] ; A142n5.B159n5 [MRR59_RS02550 (downstream=4) (product=thioredoxin family protein)]	bait13_SHP/RggSmi0094	74.113	3.58e-156	99	100	Rgg	SHP/Rgg	R35n4	SHP/Rgg Ssali_10	I
458	Streptococcus salivarius	HS0302	GCF_003231475.1	NZ_NSIW01000023	CKU37_RS11365	15240	16094	-	WP_110981542.1	296.3	99		n=2:(d=79,23aa,MKKLLKIFPILFLFLDIIIIVGG,NZ_NSIW01000023,16173,16244,+,confp=0.518);(d=152,29aa,VLTSTGKLLVLLIVYFESVILCVMIKLFV,NZ_NSIW01000023,16246,16335,+,confp=0.035)			n=1:(d=92,21aa,MKLLLNQKRTIKTQNLKQLIS,NZ_NSIW01000023,15083,15148,+,confp=0.010)		A156n4.B186n4 [CKU37_RS11370 (upstream=1) (product=hypothetical protein)] ; A158n4.B177n4 [CKU37_RS11375 (upstream=2) (product=hypothetical protein)] ; A152n4.B181n4 [CKU37_RS11380 (upstream=3) (product=HAD hydrolase family protein)]		A142n5.B159n5 [CKU37_RS11350 (downstream=3) (product=thioredoxin family protein)] ; A112n9.B125n9 [CKU37_RS11355 (downstream=2) (product=hypothetical protein)] ; A113n9.B126n9 [CKU37_RS11360 (downstream=1) (product=hypothetical protein)]	bait13_SHP/RggSmi0094	74.113	3.58e-156	99	100	Rgg	SHP/Rgg	R35n4	SHP/Rgg Ssali_10	I
459	Streptococcus salivarius	D40t1_170626_E6	GCF_015552895.1	NZ_JADNFO010000029	I2C89_RS10160	3613	4464	-	WP_195320641.1	302.9	100		n=3:(d=81,22aa,MEKILKILSILLIILDIIIIVG,NZ_JADNFO010000029,4545,4613,+,confp=0.854);(d=162,10aa,MPKSLDNLKT,NZ_JADNFO010000029,4626,4658,+,confp=0.030);(d=241,56aa,MNQGYYLIKYEKYNELLAIDEGNIGIYSFIAGSYTEREKLNPQNVIFSGSSERCRF,NZ_JADNFO010000029,4705,4875,+,confp=0.136)		n=1:(d=209,28aa,VAKSVFFGNYSLSKPFADAYSSLPEDSS,NZ_JADNFO010000029,3318,3404,-,confp=0.012)			A212n2.B233n2 [I2C89_RS10165 (upstream=1) (product=DUF1697 domain-containing protein)] ; A216n2.B276n2 [I2C89_RS10170 (upstream=2) (product=hypothetical protein)] ; A192n2.B246n2 [I2C89_RS10175 (upstream=3) (product=phosphopantetheine-binding protein)]		A200n2.B228n2 [I2C89_RS10150 (downstream=2) (product=DNA/RNA non-specific endonuclease)] ; A208n2.B220n2 [I2C89_RS11155 (downstream=1) (product=hypothetical protein)]	bait11_RggSpn0939	74.912	2.67e-158	99	99	Rgg	SHP/Rgg	R40n2	SHP/Rgg Ssali_12	I
460	Streptococcus salivarius	D40st1_B6_D40t1_170626	GCF_028325685.1	NZ_JAQMJI010000026	PNU96_RS09590	3613	4464	-	WP_195320641.1	302.9	100		n=3:(d=81,22aa,MEKILKILSILLIILDIIIIVG,NZ_JAQMJI010000026,4545,4613,+,confp=0.854);(d=162,10aa,MPKSLDNLKT,NZ_JAQMJI010000026,4626,4658,+,confp=0.030);(d=241,56aa,MNQGYYLIKYEKYNELLAIDEGNIGIYSFIAGSYTEREKLNPQNVIFSGSSERCRF,NZ_JAQMJI010000026,4705,4875,+,confp=0.136)		n=1:(d=209,28aa,VAKSVFFGNYSLSKPFADAYSSLPEDSS,NZ_JAQMJI010000026,3318,3404,-,confp=0.012)			A212n2.B233n2 [PNU96_RS09595 (upstream=1) (product=DUF1697 domain-containing protein)] ; A216n2.B276n2 [PNU96_RS09600 (upstream=2) (product=hypothetical protein)] ; A192n2.B246n2 [PNU96_RS09605 (upstream=3) (product=phosphopantetheine-binding protein)]		A200n2.B228n2 [PNU96_RS09580 (downstream=2) (product=DNA/RNA non-specific endonuclease)] ; A208n2.B220n2 [PNU96_RS09585 (downstream=1) (product=hypothetical protein)]	bait11_RggSpn0939	74.912	2.67e-158	99	99	Rgg	SHP/Rgg	R40n2	SHP/Rgg Ssali_12	I
461	Streptococcus salivarius	DS85_40A	GCF_020076165.1	NZ_JAIQWS010000013	LAV71_RS06720	35304	36161	+	WP_224119021.1	292.3	100		n=2:(d=203,16aa,MAVDIMQRLKLSIPRN,NZ_JAIQWS010000013,35051,35101,-,confp=0.060);(d=80,23aa,MKKISKLIPILLFFLDIIIIVGG,NZ_JAIQWS010000013,35153,35224,-,confp=0.994)			n=1:(d=165,37aa,MKKVQPIDLFPQTHHVEVVGLLVREVECPPFQSLEKA,NZ_JAIQWS010000013,36326,36439,-,confp=0.312)		A210n2.B251n2 [LAV71_RS06710 (upstream=2) (product=amino acid--tRNA ligase-related protein)] ; A197n2.B258n2 [LAV71_RS06715 (upstream=1) (product=class I SAM-dependent methyltransferase)]		A236n2.B277n2 [LAV71_RS06725 (downstream=1) (product=hypothetical protein)] ; A145n5.B162n5 [LAV71_RS06730 (downstream=2) (product=hypothetical protein)]	bait11_RggSpn0939	71.831	2.68e-154	99	100	Rgg	SHP/Rgg	R42n2	SHP/Rgg Ssali_11	I
462	Streptococcus salivarius	M18	GCF_000225385.1	NZ_AGBV01000006	SSALIVM18_RS10725	157615	158460	+		291.3	99		n=2:(d=203,16aa,MAVDIMQRLKLSIPRN,NZ_AGBV01000006,157362,157412,-,confp=0.060);(d=80,23aa,MKKISKLIPILLFFLDIIIIVGG,NZ_AGBV01000006,157464,157535,-,confp=0.994)			n=1:(d=176,37aa,MKKVQPIDLFPQTHHVEVVGLLVREVECPPFQSLEKA,NZ_AGBV01000006,158636,158749,-,confp=0.312)		A210n2.B251n2 [SSALIVM18_RS10715 (upstream=2) (product=amino acid--tRNA ligase-related protein)] ; A197n2.B258n2 [SSALIVM18_RS10720 (upstream=1) (product=class I SAM-dependent methyltransferase)]		A236n2.B277n2 [SSALIVM18_RS10730 (downstream=1) (product=hypothetical protein)] ; A145n5.B162n5 [SSALIVM18_RS10735 (downstream=2) (product=hypothetical protein)]	bait11_RggSpn0939	72.085	6.46e-154	100	99	Rgg	SHP/Rgg	R42n2	SHP/Rgg Ssali_11	I
463	Streptococcus thermophilus	st324	GCF_027857955.1	NZ_JAQIFA010000011	PF596_RS06700	14405	15265	-	WP_232979899.1	196.1	99		n=1:(d=78,25aa,MSDLKFCKLLFLLTLFEILIIVGGG,NZ_JAQIFA010000011,15343,15420,+,confp=0.897)					A149n4.B256n2 [PF596_RS06705 (upstream=1) (product=histidine phosphatase family protein)] ; A311n1.B392n1 [PF596_RS06710 (upstream=2) (product=hypothetical protein)]	A199n2.B271n2 [PF596_RS06695 (downstream=1) (product=ISL3 family transposase)]	A194n2.B229n2 [PF596_RS06690 (downstream=2) (product=glycosyltransferase)]	bait4_SHP/RggSt0182	31.095	6.3e-47	98	98	Rgg	SHP/Rgg-like	R44n2	SHP/Rgg-like Sthermo_9	I
464	Streptococcus thermophilus	st103-3	GCF_027857815.1	NZ_JAQIFC010000028	PF598_RS08915	4986	5846	-	WP_232979899.1	196.1	99		n=1:(d=78,25aa,MSDLKFCKLLFLLTLFEILIIVGGG,NZ_JAQIFC010000028,5924,6001,+,confp=0.897)					A149n4.B256n2 [PF598_RS08920 (upstream=1) (product=histidine phosphatase family protein)] ; A386n1.B388n1 [PF598_RS08925 (upstream=2) (product=Gfo/Idh/MocA family oxidoreductase)] ; A371n1.B344n1 [PF598_RS08930 (upstream=3) (product=AMP-binding protein)]	A199n2.B271n2 [PF598_RS08910 (downstream=1) (product=ISL3 family transposase)]	A194n2.B229n2 [PF598_RS08905 (downstream=2) (product=glycosyltransferase)]	bait4_SHP/RggSt0182	31.095	6.3e-47	98	98	Rgg	SHP/Rgg-like	R44n2	SHP/Rgg-like Sthermo_9	I
465	Streptococcus salivarius	YU10	GCF_000714455.1	NZ_JJMS01000003	DL08_RS01760	85624	86502	-	WP_037601710.1	247.1	99				n=2:(d=215,45aa,MKLRFRILIGICFLIGALVFMAQKELLYALAFLLVGGFYIYKGVD,NZ_JJMS01000003,85272,85409,-,confp=0.020);(d=154,25aa,MGVILLTINVLIQFIERRLKNEITI,NZ_JJMS01000003,85393,85470,-,confp=0.040)		A92n13.B104n13 [DL08_RS01765 (upstream=1) (product=SNF2-related protein)]		A203n2.B264n2 [DL08_RS11645 (downstream=2) (product=hypothetical protein)] ; A23n182.B198n3 [DL08_RS01755 (downstream=1) (product=ATP-binding cassette domain-containing protein)]		bait2_SHP/RggSt1358	54.737	9.23e-109	97	99	Rgg	SHP/Rgg	R36n3	SHP/Rgg Ssali_7	I
466	Streptococcus salivarius	NU10	GCF_000714445.1	NZ_JJMT01000011	DL07_RS04595	85619	86497	-	WP_037601710.1	247.1	99				n=2:(d=215,45aa,MKLRFRILIGICFLIGALVFMAQKELLYALAFLLVGGFYIYKGVD,NZ_JJMT01000011,85267,85404,-,confp=0.020);(d=154,25aa,MGVILLTINVLIQFIERRLKNEITI,NZ_JJMT01000011,85388,85465,-,confp=0.040)		A92n13.B104n13 [DL07_RS04600 (upstream=1) (product=SNF2-related protein)]		A203n2.B264n2 [DL07_RS11700 (downstream=2) (product=hypothetical protein)] ; A23n182.B198n3 [DL07_RS04590 (downstream=1) (product=ATP-binding cassette domain-containing protein)]		bait2_SHP/RggSt1358	54.737	9.23e-109	97	99	Rgg	SHP/Rgg	R36n3	SHP/Rgg Ssali_7	I
467	Streptococcus salivarius	AF23-9AC	GCF_003458645.1	NZ_QRVC01000001	DWY09_RS00605	113233	114111	-	WP_118184716.1	244.7	99		n=1:(d=82,25aa,MKKQFNLCVVLFELIIIISPSLIFL,NZ_QRVC01000001,114193,114270,+,confp=0.056)		n=2:(d=217,45aa,MKLRFRILIGICFLIGALVFMAQKELLYALAFLLVGGFYIYKGVD,NZ_QRVC01000001,112879,113016,-,confp=0.013);(d=156,25aa,MGVILLTINVLIQFIERRLKNEITI,NZ_QRVC01000001,113000,113077,-,confp=0.019)		A189n2.B409n1 [DWY09_RS00610 (upstream=1) (product=FAD-containing oxidoreductase)] ; A308n1.B434n1 [DWY09_RS00615 (upstream=2) (product=alpha/beta hydrolase)]		A294n1.B446n1 [DWY09_RS00595 (downstream=2) (product=hypothetical protein)] ; A23n182.B198n3 [DWY09_RS00600 (downstream=1) (product=ATP-binding cassette domain-containing protein)]		bait2_SHP/RggSt1358	54.737	1.21e-108	97	99	Rgg	SHP/Rgg	R36n3	SHP/Rgg Ssali_7	I
468	Streptococcus thermophilus	JIM 8232	GCF_000253395.1	NC_017581	STH8232_RS07725	1495242	1496114	+	WP_014621863.1	234.2	99		n=1:(d=121,21aa,MNISIKRFLMILLEIIIIIAL,NC_017581,1495056,1495121,-,confp=0.890)		n=3:(d=97,41aa,MSSLEKRELMETKLTAIDLSVEKIDCGKIKLYKSWSKSHGH,NC_017581,1496211,1496336,+,confp=1.000);(d=212,9aa,MVINELYID,NC_017581,1496326,1496355,+,confp=0.285);(d=222,14aa,MSFILISDDICEAK,NC_017581,1496336,1496380,+,confp=0.064)			A85n20.B99n20 [STH8232_RS07715 (upstream=2) (product=DNA internalization-related competence protein ComEC/Rec2)] ; A86n20.B98n20 [STH8232_RS07720 (upstream=1) (product=helix-hairpin-helix domain-containing protein)]	A2n542.B89n29 [STH8232_RS07730 (downstream=1) (product=radical SAM protein)] ; A2n542.B94n27 [STH8232_RS07735 (downstream=2) (product=radical SAM/SPASM domain-containing protein)]		bait3_SHP/RggSmu1509	47.719	4.79e-101	98	100	Rgg	SHP/Rgg	R18n29	SHP/Rgg gp_sali_4	II
469	Streptococcus thermophilus	IM1340	GCF_925301925.1	NZ_CAKMCU010000002	NGI64_RS01200	53628	54500	-	WP_014621863.1	234.2	99		n=1:(d=121,21aa,MNISIKRFLMILLEIIIIIAL,NZ_CAKMCU010000002,54621,54686,+,confp=0.890)		n=3:(d=222,14aa,MSFILISDDICEAK,NZ_CAKMCU010000002,53362,53406,-,confp=0.064);(d=212,9aa,MVINELYID,NZ_CAKMCU010000002,53387,53416,-,confp=0.285);(d=97,41aa,MSSLEKRELMETKLTAIDLSVEKIDCGKIKLYKSWSKSHGH,NZ_CAKMCU010000002,53406,53531,-,confp=1.000)			A86n20.B98n20 [NGI64_RS01205 (upstream=1) (product=helix-hairpin-helix domain-containing protein)] ; A85n20.B99n20 [NGI64_RS01210 (upstream=2) (product=DNA internalization-related competence protein ComEC/Rec2)]	A2n542.B94n27 [NGI64_RS01190 (downstream=2) (product=radical SAM/SPASM domain-containing protein)] ; A2n542.B89n29 [NGI64_RS01195 (downstream=1) (product=radical SAM protein)]		bait3_SHP/RggSmu1509	47.719	4.79e-101	98	100	Rgg	SHP/Rgg	R18n29	SHP/Rgg gp_sali_4	II
470	Streptococcus thermophilus	EU01	GCF_009856565.1	NZ_CP047191	GQY29_RS05590	1035266	1036138	-	WP_014621863.1	234.2	99		n=1:(d=121,21aa,MNISIKRFLMILLEIIIIIAL,NZ_CP047191,1036259,1036324,+,confp=0.890)		n=3:(d=222,14aa,MSFILISDDICEAK,NZ_CP047191,1035000,1035044,-,confp=0.064);(d=212,9aa,MVINELYID,NZ_CP047191,1035025,1035054,-,confp=0.285);(d=97,41aa,MSSLEKRELMETKLTAIDLSVEKIDCGKIKLYKSWSKSHGH,NZ_CP047191,1035044,1035169,-,confp=1.000)			A86n20.B98n20 [GQY29_RS05595 (upstream=1) (product=helix-hairpin-helix domain-containing protein)] ; A85n20.B99n20 [GQY29_RS05600 (upstream=2) (product=DNA internalization-related competence protein ComEC/Rec2)]	A2n542.B94n27 [GQY29_RS05580 (downstream=2) (product=radical SAM/SPASM domain-containing protein)] ; A2n542.B89n29 [GQY29_RS05585 (downstream=1) (product=radical SAM protein)]		bait3_SHP/RggSmu1509	47.719	4.79e-101	98	100	Rgg	SHP/Rgg	R18n29	SHP/Rgg gp_sali_4	II
471	Streptococcus thermophilus	ST057-1	GCF_024731205.1	NZ_CP102797	NWO26_RS04930	980865	981737	+	WP_014621863.1	234.2	99		n=1:(d=121,21aa,MNISIKRFLMILLEIIIIIAL,NZ_CP102797,980679,980744,-,confp=0.890)		n=3:(d=97,41aa,MSSLEKRELMETKLTAIDLSVEKIDCGKIKLYKSWSKSHGH,NZ_CP102797,981834,981959,+,confp=1.000);(d=212,9aa,MVINELYID,NZ_CP102797,981949,981978,+,confp=0.285);(d=222,14aa,MSFILISDDICEAK,NZ_CP102797,981959,982003,+,confp=0.064)		A315n1.B430n1 [NWO26_RS00005 (upstream=976) (product=CHAP domain-containing protein)]	A85n20.B99n20 [NWO26_RS04920 (upstream=2) (product=DNA internalization-related competence protein ComEC/Rec2)] ; A86n20.B98n20 [NWO26_RS04925 (upstream=1) (product=helix-hairpin-helix domain-containing protein)]	A2n542.B89n29 [NWO26_RS04935 (downstream=1) (product=radical SAM protein)] ; A2n542.B94n27 [NWO26_RS04940 (downstream=2) (product=radical SAM/SPASM domain-containing protein)]		bait3_SHP/RggSmu1509	47.719	4.79e-101	98	100	Rgg	SHP/Rgg	R18n29	SHP/Rgg gp_sali_4	II
472	Streptococcus thermophilus	MV-FAST4	GCF_010500735.1	NZ_JAAGNY010000001	G0032_RS01125	221228	222100	+	WP_014621863.1	234.2	99		n=1:(d=121,21aa,MNIFIKRFLMILLEIIIIIAL,NZ_JAAGNY010000001,221042,221107,-,confp=0.844)		n=3:(d=97,41aa,MSSLEKRELMETKLTAIDLSVEKIDCGKIKLYKSWSKSHGH,NZ_JAAGNY010000001,222197,222322,+,confp=1.000);(d=212,9aa,MVINELYID,NZ_JAAGNY010000001,222312,222341,+,confp=0.285);(d=222,14aa,MSFILISDDICEAK,NZ_JAAGNY010000001,222322,222366,+,confp=0.064)			A85n20.B99n20 [G0032_RS01115 (upstream=2) (product=DNA internalization-related competence protein ComEC/Rec2)] ; A86n20.B98n20 [G0032_RS01120 (upstream=1) (product=helix-hairpin-helix domain-containing protein)]	A2n542.B89n29 [G0032_RS01130 (downstream=1) (product=radical SAM protein)] ; A217n2.B216n2 [G0032_RS01135 (downstream=2) (product=radical SAM protein)]		bait3_SHP/RggSmu1509	47.719	4.79e-101	98	100	Rgg	SHP/Rgg	R18n29	SHP/Rgg gp_sali_4	II
473	Streptococcus thermophilus	Scam27	GCF_019449935.1	NZ_JAHDUQ010000018	StScam27_RS07395	165335	166207	+	WP_014621863.1	234.2	99		n=1:(d=121,21aa,MNISIKRFLMILLEIIIIIAL,NZ_JAHDUQ010000018,165149,165214,-,confp=0.890)		n=3:(d=97,41aa,MSSLEKRELMETKLTAIDLSVEKIDCGKIKLYKSWSKSHGH,NZ_JAHDUQ010000018,166304,166429,+,confp=1.000);(d=212,9aa,MVINELYID,NZ_JAHDUQ010000018,166419,166448,+,confp=0.285);(d=222,14aa,MSFILISDDICEAK,NZ_JAHDUQ010000018,166429,166473,+,confp=0.064)			A85n20.B99n20 [StScam27_RS07385 (upstream=2) (product=DNA internalization-related competence protein ComEC/Rec2)] ; A86n20.B98n20 [StScam27_RS07390 (upstream=1) (product=helix-hairpin-helix domain-containing protein)]	A2n542.B89n29 [StScam27_RS07400 (downstream=1) (product=radical SAM protein)] ; A217n2.B216n2 [StScam27_RS07405 (downstream=2) (product=radical SAM protein)]		bait3_SHP/RggSmu1509	47.719	4.79e-101	98	100	Rgg	SHP/Rgg	R18n29	SHP/Rgg gp_sali_4	II
474	Streptococcus thermophilus	Moz77	GCF_019450035.1	NZ_JAHDUU010000019	StMoz77_RS07055	90141	91013	+	WP_014621863.1	234.2	99		n=1:(d=121,21aa,MNISIKRFLMILLEIIIIIAL,NZ_JAHDUU010000019,89955,90020,-,confp=0.890)		n=3:(d=97,41aa,MSSLEKRELMETKLTAIDLSVEKIDCGKIKLYKSWSKSHGH,NZ_JAHDUU010000019,91110,91235,+,confp=1.000);(d=212,9aa,MVINELYID,NZ_JAHDUU010000019,91225,91254,+,confp=0.285);(d=222,14aa,MSFILISDDICEAK,NZ_JAHDUU010000019,91235,91279,+,confp=0.064)			A85n20.B99n20 [StMoz77_RS07045 (upstream=2) (product=DNA internalization-related competence protein ComEC/Rec2)] ; A86n20.B98n20 [StMoz77_RS07050 (upstream=1) (product=helix-hairpin-helix domain-containing protein)]	A2n542.B89n29 [StMoz77_RS07060 (downstream=1) (product=radical SAM protein)] ; A2n542.B94n27 [StMoz77_RS07065 (downstream=2) (product=radical SAM/SPASM domain-containing protein)]		bait3_SHP/RggSmu1509	47.719	4.79e-101	98	100	Rgg	SHP/Rgg	R18n29	SHP/Rgg gp_sali_4	II
475	Streptococcus thermophilus	Moz74	GCF_019450015.1	NZ_JAHDUV010000020	StMoz74_RS06990	281966	282838	+	WP_014621863.1	234.2	99		n=1:(d=121,21aa,MNIFIKRFLMILLEIIIIIAL,NZ_JAHDUV010000020,281780,281845,-,confp=0.844)		n=3:(d=97,41aa,MSSLEKRELMETKLTAIDLSVEKIDCGKIKLYKSWSKSHGH,NZ_JAHDUV010000020,282935,283060,+,confp=1.000);(d=212,9aa,MVINELYID,NZ_JAHDUV010000020,283050,283079,+,confp=0.285);(d=222,14aa,MSFILISDDICEAK,NZ_JAHDUV010000020,283060,283104,+,confp=0.064)			A85n20.B99n20 [StMoz74_RS06980 (upstream=2) (product=DNA internalization-related competence protein ComEC/Rec2)] ; A86n20.B98n20 [StMoz74_RS06985 (upstream=1) (product=helix-hairpin-helix domain-containing protein)]	A2n542.B89n29 [StMoz74_RS06995 (downstream=1) (product=radical SAM protein)] ; A2n542.B94n27 [StMoz74_RS07000 (downstream=2) (product=radical SAM/SPASM domain-containing protein)]		bait3_SHP/RggSmu1509	47.719	4.79e-101	98	100	Rgg	SHP/Rgg	R18n29	SHP/Rgg gp_sali_4	II
476	Streptococcus thermophilus	FDL17	GCF_019450115.1	NZ_JAHRBF010000022	StFDL17_RS07450	165994	166866	+	WP_014621863.1	234.2	99		n=1:(d=121,21aa,MNISIKRFLMILLEIIIIIAL,NZ_JAHRBF010000022,165808,165873,-,confp=0.890)		n=3:(d=97,41aa,MSSLEKRELMETKLTAIDLSVEKIDCGKIKLYKSWSKSHGH,NZ_JAHRBF010000022,166963,167088,+,confp=1.000);(d=212,9aa,MVINELYID,NZ_JAHRBF010000022,167078,167107,+,confp=0.285);(d=222,14aa,MSFILISDDICEAK,NZ_JAHRBF010000022,167088,167132,+,confp=0.064)			A85n20.B99n20 [StFDL17_RS07440 (upstream=2) (product=DNA internalization-related competence protein ComEC/Rec2)] ; A86n20.B98n20 [StFDL17_RS07445 (upstream=1) (product=helix-hairpin-helix domain-containing protein)]	A2n542.B89n29 [StFDL17_RS07455 (downstream=1) (product=radical SAM protein)] ; A2n542.B94n27 [StFDL17_RS07460 (downstream=2) (product=radical SAM/SPASM domain-containing protein)]		bait3_SHP/RggSmu1509	47.719	4.79e-101	98	100	Rgg	SHP/Rgg	R18n29	SHP/Rgg gp_sali_4	II
477	Streptococcus thermophilus	DS03_14	GCF_020076005.1	NZ_JAIQWK010000003	LAV65_RS01980	53655	54527	-	WP_014621863.1	234.2	99		n=1:(d=121,21aa,MNISIKRFLMILLEIIIIIAL,NZ_JAIQWK010000003,54648,54713,+,confp=0.890)		n=3:(d=222,14aa,MSFILISDDICEAK,NZ_JAIQWK010000003,53389,53433,-,confp=0.064);(d=212,9aa,MVINELYID,NZ_JAIQWK010000003,53414,53443,-,confp=0.285);(d=97,41aa,MSSLEKRELMETKLTAIDLSVEKIDCGKIKLYKSWSKSHGH,NZ_JAIQWK010000003,53433,53558,-,confp=1.000)			A86n20.B98n20 [LAV65_RS01985 (upstream=1) (product=helix-hairpin-helix domain-containing protein)] ; A85n20.B99n20 [LAV65_RS01990 (upstream=2) (product=DNA internalization-related competence protein ComEC/Rec2)]	A2n542.B94n27 [LAV65_RS01970 (downstream=2) (product=radical SAM/SPASM domain-containing protein)] ; A2n542.B89n29 [LAV65_RS01975 (downstream=1) (product=radical SAM protein)]		bait3_SHP/RggSmu1509	47.719	4.79e-101	98	100	Rgg	SHP/Rgg	R18n29	SHP/Rgg gp_sali_4	II
478	Streptococcus thermophilus	CF12_14	GCF_020076175.1	NZ_JAIQWU010000001	LAV55_RS01085	213510	214382	-	WP_014621863.1	234.2	99		n=1:(d=121,21aa,MNISIKRFLMILLEIIIIIAL,NZ_JAIQWU010000001,214503,214568,+,confp=0.890)		n=3:(d=222,14aa,MSFILISDDICEAK,NZ_JAIQWU010000001,213244,213288,-,confp=0.064);(d=212,9aa,MVINELYID,NZ_JAIQWU010000001,213269,213298,-,confp=0.285);(d=97,41aa,MSSLEKRELMETKLTAIDLSVEKIDCGKIKLYKSWSKSHGH,NZ_JAIQWU010000001,213288,213413,-,confp=1.000)			A86n20.B98n20 [LAV55_RS01090 (upstream=1) (product=helix-hairpin-helix domain-containing protein)] ; A85n20.B99n20 [LAV55_RS01095 (upstream=2) (product=DNA internalization-related competence protein ComEC/Rec2)]	A2n542.B94n27 [LAV55_RS01075 (downstream=2) (product=radical SAM/SPASM domain-containing protein)] ; A2n542.B89n29 [LAV55_RS01080 (downstream=1) (product=radical SAM protein)]		bait3_SHP/RggSmu1509	47.719	4.79e-101	98	100	Rgg	SHP/Rgg	R18n29	SHP/Rgg gp_sali_4	II
479	Streptococcus thermophilus	UCCSt89	GCF_025962735.1	NZ_JANFMW010000025	NOA42_RS07135	50066	50938	+	WP_014621863.1	234.2	99		n=1:(d=121,21aa,MNISIKRFLMILLEIIIIIAL,NZ_JANFMW010000025,49880,49945,-,confp=0.890)		n=3:(d=97,41aa,MSSLEKRELMETKLTAIDLSVEKIDCGKIKLYKSWSKSHGH,NZ_JANFMW010000025,51035,51160,+,confp=1.000);(d=212,9aa,MVINELYID,NZ_JANFMW010000025,51150,51179,+,confp=0.285);(d=222,14aa,MSFILISDDICEAK,NZ_JANFMW010000025,51160,51204,+,confp=0.064)			A85n20.B99n20 [NOA42_RS07125 (upstream=2) (product=DNA internalization-related competence protein ComEC/Rec2)] ; A86n20.B98n20 [NOA42_RS07130 (upstream=1) (product=helix-hairpin-helix domain-containing protein)]	A2n542.B89n29 [NOA42_RS07140 (downstream=1) (product=radical SAM protein)] ; A2n542.B94n27 [NOA42_RS07145 (downstream=2) (product=radical SAM/SPASM domain-containing protein)]		bait3_SHP/RggSmu1509	47.719	4.79e-101	98	100	Rgg	SHP/Rgg	R18n29	SHP/Rgg gp_sali_4	II
480	Streptococcus thermophilus	ST30-8	GCF_026805425.1	NZ_JAPQWT010000006	O8850_RS02425	211702	212574	-	WP_014621863.1	234.2	99		n=1:(d=121,21aa,MNISIKRFLMILLEIIIIIAL,NZ_JAPQWT010000006,212695,212760,+,confp=0.890)		n=3:(d=222,14aa,MSFILISDDICEAK,NZ_JAPQWT010000006,211436,211480,-,confp=0.064);(d=212,9aa,MVINELYID,NZ_JAPQWT010000006,211461,211490,-,confp=0.285);(d=97,41aa,MSSLEKRELMETKLTAIDLSVEKIDCGKIKLYKSWSKSHGH,NZ_JAPQWT010000006,211480,211605,-,confp=1.000)			A86n20.B98n20 [O8850_RS02430 (upstream=1) (product=helix-hairpin-helix domain-containing protein)] ; A85n20.B99n20 [O8850_RS02435 (upstream=2) (product=DNA internalization-related competence protein ComEC/Rec2)]	A2n542.B94n27 [O8850_RS02415 (downstream=2) (product=radical SAM protein)] ; A2n542.B89n29 [O8850_RS02420 (downstream=1) (product=radical SAM protein)]		bait3_SHP/RggSmu1509	47.719	4.79e-101	98	100	Rgg	SHP/Rgg	R18n29	SHP/Rgg gp_sali_4	II
481	Streptococcus thermophilus	st263	GCF_027857835.1	NZ_JAQIEZ010000004	PF607_RS04060	177364	178236	-	WP_014621863.1	234.2	99		n=1:(d=121,21aa,MNISIKRFLMILLEIIIIIAL,NZ_JAQIEZ010000004,178357,178422,+,confp=0.890)		n=3:(d=222,14aa,MSFILISDDICEAK,NZ_JAQIEZ010000004,177098,177142,-,confp=0.064);(d=212,9aa,MVINELYID,NZ_JAQIEZ010000004,177123,177152,-,confp=0.285);(d=97,41aa,MSSLEKRELMETKLTAIDLSVEKIDCGKIKLYKSWSKSHGH,NZ_JAQIEZ010000004,177142,177267,-,confp=1.000)			A86n20.B98n20 [PF607_RS04065 (upstream=1) (product=helix-hairpin-helix domain-containing protein)] ; A85n20.B99n20 [PF607_RS04070 (upstream=2) (product=DNA internalization-related competence protein ComEC/Rec2)]	A2n542.B94n27 [PF607_RS04050 (downstream=2) (product=radical SAM/SPASM domain-containing protein)] ; A2n542.B89n29 [PF607_RS04055 (downstream=1) (product=radical SAM protein)]		bait3_SHP/RggSmu1509	47.719	4.79e-101	98	100	Rgg	SHP/Rgg	R18n29	SHP/Rgg gp_sali_4	II
482	Streptococcus thermophilus	st85-4	GCF_027857875.1	NZ_JAQIFB010000006	PF616_RS04535	107035	107907	+	WP_014621863.1	234.2	99		n=1:(d=121,21aa,MNISIKRFLMILLEIIIIIAL,NZ_JAQIFB010000006,106849,106914,-,confp=0.890)		n=3:(d=97,41aa,MSSLEKRELMETKLTAIDLSVEKIDCGKIKLYKSWSKSHGH,NZ_JAQIFB010000006,108004,108129,+,confp=1.000);(d=212,9aa,MVINELYID,NZ_JAQIFB010000006,108119,108148,+,confp=0.285);(d=222,14aa,MSFILISDDICEAK,NZ_JAQIFB010000006,108129,108173,+,confp=0.064)			A85n20.B99n20 [PF616_RS04525 (upstream=2) (product=DNA internalization-related competence protein ComEC/Rec2)] ; A86n20.B98n20 [PF616_RS04530 (upstream=1) (product=helix-hairpin-helix domain-containing protein)]	A2n542.B89n29 [PF616_RS04540 (downstream=1) (product=radical SAM protein)] ; A2n542.B94n27 [PF616_RS04545 (downstream=2) (product=radical SAM/SPASM domain-containing protein)]		bait3_SHP/RggSmu1509	47.719	4.79e-101	98	100	Rgg	SHP/Rgg	R18n29	SHP/Rgg gp_sali_4	II
483	Streptococcus thermophilus	stT-1	GCF_027857755.1	NZ_JAQIFD010000012	PF591_RS07265	16524	17396	-	WP_014621863.1	234.2	99		n=1:(d=121,21aa,MNISIKRFLMILLEIIIIIAL,NZ_JAQIFD010000012,17517,17582,+,confp=0.890)		n=3:(d=222,14aa,MSFILISDDICEAK,NZ_JAQIFD010000012,16258,16302,-,confp=0.064);(d=212,9aa,MVINELYID,NZ_JAQIFD010000012,16283,16312,-,confp=0.285);(d=97,41aa,MSSLEKRELMETKLTAIDLSVEKIDCGKIKLYKSWSKSHGH,NZ_JAQIFD010000012,16302,16427,-,confp=1.000)			A86n20.B98n20 [PF591_RS07270 (upstream=1) (product=helix-hairpin-helix domain-containing protein)] ; A85n20.B99n20 [PF591_RS07275 (upstream=2) (product=DNA internalization-related competence protein ComEC/Rec2)]	A2n542.B94n27 [PF591_RS07255 (downstream=2) (product=radical SAM/SPASM domain-containing protein)] ; A2n542.B89n29 [PF591_RS07260 (downstream=1) (product=radical SAM protein)]		bait3_SHP/RggSmu1509	47.719	4.79e-101	98	100	Rgg	SHP/Rgg	R18n29	SHP/Rgg gp_sali_4	II
484	Streptococcus thermophilus	TSGB 4242	GCF_027944035.1	NZ_JAQJBU010000002	PIG73_RS00920	49633	50505	+	WP_014621863.1	234.2	99		n=1:(d=121,21aa,MNISIKRFLMILLEIIIIIAL,NZ_JAQJBU010000002,49447,49512,-,confp=0.890)		n=3:(d=97,41aa,MSSLEKRELMETKLTAIDLSVEKIDCGKIKLYKSWSKSHGH,NZ_JAQJBU010000002,50602,50727,+,confp=1.000);(d=212,9aa,MVINELYID,NZ_JAQJBU010000002,50717,50746,+,confp=0.285);(d=222,14aa,MSFILISDDICEAK,NZ_JAQJBU010000002,50727,50771,+,confp=0.064)			A85n20.B99n20 [PIG73_RS00910 (upstream=2) (product=DNA internalization-related competence protein ComEC/Rec2)] ; A86n20.B98n20 [PIG73_RS00915 (upstream=1) (product=helix-hairpin-helix domain-containing protein)]	A2n542.B89n29 [PIG73_RS00925 (downstream=1) (product=radical SAM protein)] ; A2n542.B94n27 [PIG73_RS00930 (downstream=2) (product=radical SAM/SPASM domain-containing protein)]		bait3_SHP/RggSmu1509	47.719	4.79e-101	98	100	Rgg	SHP/Rgg	R18n29	SHP/Rgg gp_sali_4	II
485	Streptococcus thermophilus	TSGB 4241	GCF_027944055.1	NZ_JAQJBV010000001	PIG76_RS00225	42062	42934	+	WP_014621863.1	234.2	99		n=1:(d=121,21aa,MNISIKRFLMILLEIIIIIAL,NZ_JAQJBV010000001,41876,41941,-,confp=0.890)		n=3:(d=97,41aa,MSSLEKRELMETKLTAIDLSVEKIDCGKIKLYKSWSKSHGH,NZ_JAQJBV010000001,43031,43156,+,confp=1.000);(d=212,9aa,MVINELYID,NZ_JAQJBV010000001,43146,43175,+,confp=0.285);(d=222,14aa,MSFILISDDICEAK,NZ_JAQJBV010000001,43156,43200,+,confp=0.064)			A85n20.B99n20 [PIG76_RS00215 (upstream=2) (product=DNA internalization-related competence protein ComEC/Rec2)] ; A86n20.B98n20 [PIG76_RS00220 (upstream=1) (product=helix-hairpin-helix domain-containing protein)]	A2n542.B89n29 [PIG76_RS00230 (downstream=1) (product=radical SAM protein)] ; A2n542.B94n27 [PIG76_RS00235 (downstream=2) (product=radical SAM/SPASM domain-containing protein)]		bait3_SHP/RggSmu1509	47.719	4.79e-101	98	100	Rgg	SHP/Rgg	R18n29	SHP/Rgg gp_sali_4	II
486	Streptococcus thermophilus	N4L	GCF_900492165.1	NZ_LS974444	STN4L_RS09650	1809489	1810361	-	WP_014621863.1	234.2	99		n=1:(d=121,21aa,MNISIKRFLMILLEIIIIIAL,NZ_LS974444,1810482,1810547,+,confp=0.890)		n=3:(d=222,14aa,MSFILISDDICEAK,NZ_LS974444,1809223,1809267,-,confp=0.064);(d=212,9aa,MVINELYID,NZ_LS974444,1809248,1809277,-,confp=0.285);(d=97,41aa,MSSLEKRELMETKLTAIDLSVEKIDCGKIKLYKSWSKSHGH,NZ_LS974444,1809267,1809392,-,confp=1.000)			A86n20.B98n20 [STN4L_RS09655 (upstream=1) (product=helix-hairpin-helix domain-containing protein)] ; A85n20.B99n20 [STN4L_RS09660 (upstream=2) (product=DNA internalization-related competence protein ComEC/Rec2)]	A2n542.B94n27 [STN4L_RS09640 (downstream=2) (product=radical SAM/SPASM domain-containing protein)] ; A2n542.B89n29 [STN4L_RS09645 (downstream=1) (product=radical SAM protein)]		bait3_SHP/RggSmu1509	47.719	4.79e-101	98	100	Rgg	SHP/Rgg	R18n29	SHP/Rgg gp_sali_4	II
487	Streptococcus thermophilus	st103-3	GCF_027857815.1	NZ_JAQIFC010000002	PF598_RS01765	104069	104941	+	WP_270999294.1	232.6	99		n=1:(d=121,21aa,MNISIKRFLMILLEIIIIIAL,NZ_JAQIFC010000002,103883,103948,-,confp=0.890)		n=3:(d=97,41aa,MSSLEKRELMETKLTAIDLSVEKIDCGKIKLYKSWSKSHGH,NZ_JAQIFC010000002,105038,105163,+,confp=1.000);(d=212,9aa,MVINELYID,NZ_JAQIFC010000002,105153,105182,+,confp=0.285);(d=222,14aa,MSFILISDDICEAK,NZ_JAQIFC010000002,105163,105207,+,confp=0.064)			A85n20.B99n20 [PF598_RS01755 (upstream=2) (product=DNA internalization-related competence protein ComEC/Rec2)] ; A86n20.B98n20 [PF598_RS01760 (upstream=1) (product=helix-hairpin-helix domain-containing protein)]	A2n542.B89n29 [PF598_RS01770 (downstream=1) (product=radical SAM protein)] ; A2n542.B94n27 [PF598_RS01775 (downstream=2) (product=radical SAM/SPASM domain-containing protein)]		bait3_SHP/RggSmu1509	47.368	3.64e-100	98	100	Rgg	SHP/Rgg	R18n29	SHP/Rgg gp_sali_4	II
488	Streptococcus salivarius	DB-B5	GCF_013822985.1	NZ_CP054153	HRE60_RS06365	1341210	1342082	+	WP_181670489.1	234.4	99		n=1:(d=121,21aa,MNISIKRFLMIILEIIIIIAL,NZ_CP054153,1341024,1341089,-,confp=0.839)		n=3:(d=97,41aa,MSSLEKHELMETKLTAIDLSVEKIDCGKIKLYKSLSKSHGH,NZ_CP054153,1342179,1342304,+,confp=0.999);(d=212,9aa,MVINELYID,NZ_CP054153,1342294,1342323,+,confp=0.167);(d=222,14aa,MSFILISDDICEVK,NZ_CP054153,1342304,1342348,+,confp=0.045)			A214n2.B245n2 [HRE60_RS06350 (upstream=3) (product=M13 family metallopeptidase)] ; A181n3.B190n3 [HRE60_RS06355 (upstream=2) (product=bacteriocin immunity protein)] ; A229n2.B219n2 [HRE60_RS06360 (upstream=1) (product=transposase)]	A2n542.B89n29 [HRE60_RS06370 (downstream=1) (product=radical SAM protein)] ; A2n542.B94n27 [HRE60_RS06375 (downstream=2) (product=radical SAM protein)]		bait3_SHP/RggSmu1509	47.368	3.84e-100	98	100	Rgg	SHP/Rgg	R18n29	SHP/Rgg gp_sali_4	II
489	Streptococcus salivarius	P468301	GCF_018499415.1	NZ_JAHCZX010000001	KJR34_RS04815	1023599	1024471	+	WP_214256787.1	234.6	99		n=1:(d=121,21aa,MNISIKRFLMIILEIIIIIAL,NZ_JAHCZX010000001,1023413,1023478,-,confp=0.839)		n=3:(d=97,41aa,MSSLEKHELMETKLTAIDLSVEKIDCGKIKLYKSLSKSHGH,NZ_JAHCZX010000001,1024568,1024693,+,confp=0.999);(d=212,9aa,MVINELYID,NZ_JAHCZX010000001,1024683,1024712,+,confp=0.167);(d=222,14aa,MSFILISDDICEVK,NZ_JAHCZX010000001,1024693,1024737,+,confp=0.045)			A214n2.B245n2 [KJR34_RS04800 (upstream=3) (product=M13 family metallopeptidase)] ; A181n3.B190n3 [KJR34_RS04805 (upstream=2) (product=bacteriocin immunity protein)] ; A229n2.B219n2 [KJR34_RS04810 (upstream=1) (product=transposase)]	A2n542.B89n29 [KJR34_RS04820 (downstream=1) (product=radical SAM protein)] ; A2n542.B94n27 [KJR34_RS04825 (downstream=2) (product=radical SAM protein)]		bait3_SHP/RggSmu1509	47.368	1.26e-99	98	100	Rgg	SHP/Rgg	R18n29	SHP/Rgg gp_sali_4	II
490	Streptococcus thermophilus	TSGB 4235	GCF_027947215.1	NZ_JAQJBW010000067	PIG84_RS08600	1079	1951	+	WP_180473522.1	235.5	99		n=3:(d=290,11aa,MEKLPIQLHII,NZ_JAQJBW010000067,754,789,-,confp=0.013);(d=230,11aa,MGLFVYTQKAL,NZ_JAQJBW010000067,814,849,-,confp=0.013);(d=121,21aa,MNISIKRFLMILLEIIIIIAL,NZ_JAQJBW010000067,893,958,-,confp=0.890)		n=4:(d=97,41aa,MSSLEKHELMGTKLTAIDLSVEKIDCGKIKLYKSLSKSHGH,NZ_JAQJBW010000067,2048,2173,+,confp=1.000);(d=212,9aa,MVINELYID,NZ_JAQJBW010000067,2163,2192,+,confp=0.174);(d=222,14aa,MSFILISDDICEAK,NZ_JAQJBW010000067,2173,2217,+,confp=0.046);(d=244,27aa,MIFVKQNERILISCMIIGIVKILSFFY,NZ_JAQJBW010000067,2195,2278,+,confp=0.156)				A2n542.B89n29 [PIG84_RS08605 (downstream=1) (product=radical SAM protein)] ; A2n542.B94n27 [PIG84_RS08610 (downstream=2) (product=radical SAM protein)]		bait3_SHP/RggSmu1509	47.719	1.03e-100	98	100	Rgg	SHP/Rgg	R18n29	SHP/Rgg gp_sali_4	II
491	Streptococcus thermophilus	TSGB 4234	GCF_027947345.1	NZ_JAQJCB010000062	PIG81_RS08910	1078	1950	+	WP_180473522.1	235.5	99		n=3:(d=290,11aa,MEKLPIQLHII,NZ_JAQJCB010000062,753,788,-,confp=0.013);(d=230,11aa,MGLFVYTQKAL,NZ_JAQJCB010000062,813,848,-,confp=0.013);(d=121,21aa,MNISIKRFLMILLEIIIIIAL,NZ_JAQJCB010000062,892,957,-,confp=0.890)		n=4:(d=97,41aa,MSSLEKHELMGTKLTAIDLSVEKIDCGKIKLYKSLSKSHGH,NZ_JAQJCB010000062,2047,2172,+,confp=0.998);(d=212,9aa,MVINELYID,NZ_JAQJCB010000062,2162,2191,+,confp=0.173);(d=222,14aa,MSFILISDDICEAK,NZ_JAQJCB010000062,2172,2216,+,confp=0.046);(d=244,27aa,MIFVKQNERILISCMIIGIVKILSFFY,NZ_JAQJCB010000062,2194,2277,+,confp=0.156)				A2n542.B89n29 [PIG81_RS08915 (downstream=1) (product=radical SAM protein)] ; A2n542.B94n27 [PIG81_RS08920 (downstream=2) (product=radical SAM protein)]		bait3_SHP/RggSmu1509	47.719	1.03e-100	98	100	Rgg	SHP/Rgg	R18n29	SHP/Rgg gp_sali_4	II
492	Streptococcus thermophilus	TSGB4229	GCF_033344695.1	NZ_JAWPME010000059	R8C04_RS08950	2874	3746	-	WP_180473522.1	235.5	99		n=3:(d=121,21aa,MNISIKRFLMILLEIIIIIAL,NZ_JAWPME010000059,3867,3932,+,confp=0.890);(d=230,11aa,MGLFVYTQKAL,NZ_JAWPME010000059,3976,4011,+,confp=0.013);(d=290,11aa,MEKLPIQLHII,NZ_JAWPME010000059,4036,4071,+,confp=0.013)		n=4:(d=244,27aa,MIFVKQNERILISCMIIGIVKILSFFY,NZ_JAWPME010000059,2547,2630,-,confp=0.156);(d=222,14aa,MSFILISDDICEAK,NZ_JAWPME010000059,2608,2652,-,confp=0.046);(d=212,9aa,MVINELYID,NZ_JAWPME010000059,2633,2662,-,confp=0.173);(d=97,41aa,MSSLEKHELMGTKLTAIDLSVEKIDCGKIKLYKSLSKSHGH,NZ_JAWPME010000059,2652,2777,-,confp=0.998)				A2n542.B94n27 [R8C04_RS08940 (downstream=2) (product=radical SAM protein)] ; A2n542.B89n29 [R8C04_RS08945 (downstream=1) (product=radical SAM protein)]		bait3_SHP/RggSmu1509	47.719	1.03e-100	98	100	Rgg	SHP/Rgg	R18n29	SHP/Rgg gp_sali_4	II
493	Streptococcus thermophilus	STH_CIRM_1125	GCF_903891205.1	NZ_LR822040	H1W80_RS04405	828646	829518	+	WP_180473522.1	235.5	99		n=3:(d=290,11aa,MEKLPIQLHII,NZ_LR822040,828321,828356,-,confp=0.013);(d=230,11aa,MGLFVYTQKAL,NZ_LR822040,828381,828416,-,confp=0.013);(d=121,21aa,MNISIKRFLMILLEIIIIIAL,NZ_LR822040,828460,828525,-,confp=0.890)		n=4:(d=97,41aa,MSSLEKHELMGTKLTAIDLSVEKIDCGKIKLYKSLSKSHGH,NZ_LR822040,829615,829740,+,confp=0.998);(d=212,9aa,MVINELYID,NZ_LR822040,829730,829759,+,confp=0.173);(d=222,14aa,MSFILISDDICEAK,NZ_LR822040,829740,829784,+,confp=0.046);(d=244,27aa,MIFVKQNERILISCMIIGIVKILSFFY,NZ_LR822040,829762,829845,+,confp=0.156)		A187n3.B202n3 [H1W80_RS04400 (upstream=1) (product=IS256 family transposase)]		A2n542.B89n29 [H1W80_RS04410 (downstream=1) (product=radical SAM protein)] ; A2n542.B94n27 [H1W80_RS04415 (downstream=2) (product=radical SAM protein)]		bait3_SHP/RggSmu1509	47.719	1.03e-100	98	100	Rgg	SHP/Rgg	R18n29	SHP/Rgg gp_sali_4	II
494	Streptococcus thermophilus	CIRM-BIA 1125	GCF_025187705.1	NZ_RIJG01000034	EFM83_RS07185	1213	2085	+	WP_180473522.1	235.5	99		n=3:(d=290,11aa,MEKLPIQLHII,NZ_RIJG01000034,888,923,-,confp=0.013);(d=230,11aa,MGLFVYTQKAL,NZ_RIJG01000034,948,983,-,confp=0.013);(d=121,21aa,MNISIKRFLMILLEIIIIIAL,NZ_RIJG01000034,1027,1092,-,confp=0.890)		n=4:(d=97,41aa,MSSLEKHELMGTKLTAIDLSVEKIDCGKIKLYKSLSKSHGH,NZ_RIJG01000034,2182,2307,+,confp=0.998);(d=212,9aa,MVINELYID,NZ_RIJG01000034,2297,2326,+,confp=0.173);(d=222,14aa,MSFILISDDICEAK,NZ_RIJG01000034,2307,2351,+,confp=0.046);(d=244,27aa,MIFVKQNERILISCMIIGIVKILSFFY,NZ_RIJG01000034,2329,2412,+,confp=0.156)		A76n30.B87n30 [EFM83_RS07180 (upstream=1) (product=IS256 family transposase)]		A2n542.B89n29 [EFM83_RS07190 (downstream=1) (product=radical SAM protein)] ; A2n542.B94n27 [EFM83_RS07195 (downstream=2) (product=radical SAM protein)]		bait3_SHP/RggSmu1509	47.719	1.03e-100	98	100	Rgg	SHP/Rgg	R18n29	SHP/Rgg gp_sali_4	II
495	Streptococcus thermophilus	STH_CIRM_1121	GCF_903891135.1	NZ_LR822037	H1W87_RS04460	837430	838302	+		218.2	99		n=3:(d=290,11aa,MEKLPIQLHII,NZ_LR822037,837105,837140,-,confp=0.013);(d=230,11aa,MGLFVYTQKAL,NZ_LR822037,837165,837200,-,confp=0.013);(d=121,21aa,MNISIKRFLMILLEIIIIIAL,NZ_LR822037,837244,837309,-,confp=0.890)		n=2:(d=97,41aa,MSSLEKHELMGTKLTAIDLSVEKIDCGKIKLYKSLSKSHGH,NZ_LR822037,838399,838524,+,confp=0.998);(d=223,17aa,MTLYQDLINLNNFNLFI,NZ_LR822037,838525,838578,+,confp=0.014)		A61n41.B68n41 [H1W87_RS04455 (upstream=1) (product=IS256 family transposase)]		A2n542.B89n29 [H1W87_RS04465 (downstream=1) (product=radical SAM protein)] ; A2n542.B94n27 [H1W87_RS04470 (downstream=2) (product=radical SAM protein)]		bait3_SHP/RggSmu1509	47.018	1.67e-98	98	100	Rgg	SHP/Rgg	R18n29	SHP/Rgg gp_sali_4	II
496	Streptococcus thermophilus	CIRM-BIA 1121	GCF_025186525.1	NZ_RIHU01000012	EFM31_RS03910	13051	13923	-		218.2	99		n=3:(d=121,21aa,MNISIKRFLMILLEIIIIIAL,NZ_RIHU01000012,14044,14109,+,confp=0.890);(d=230,11aa,MGLFVYTQKAL,NZ_RIHU01000012,14153,14188,+,confp=0.013);(d=290,11aa,MEKLPIQLHII,NZ_RIHU01000012,14213,14248,+,confp=0.013)		n=2:(d=223,17aa,MTLYQDLINLNNFNLFI,NZ_RIHU01000012,12775,12828,-,confp=0.014);(d=97,41aa,MSSLEKHELMGTKLTAIDLSVEKIDCGKIKLYKSLSKSHGH,NZ_RIHU01000012,12829,12954,-,confp=0.998)				A2n542.B94n27 [EFM31_RS03900 (downstream=2) (product=radical SAM protein)] ; A2n542.B89n29 [EFM31_RS03905 (downstream=1) (product=radical SAM protein)]		bait3_SHP/RggSmu1509	47.018	1.67e-98	98	100	Rgg	SHP/Rgg	R18n29	SHP/Rgg gp_sali_4	II
497	Streptococcus salivarius	HSISS4	GCF_000448685.2	NZ_CP013216	HSISS4_RS07560	1672085	1672948	+	WP_021143737.1	296.6	99						A6n378.B5n378 [HSISS4_RS07555 (upstream=1) (product=energy-coupled thiamine transporter ThiT)]	A8n377.B7n377 [HSISS4_RS07545 (upstream=3) (product=magnesium transporter CorA family protein)] ; A7n377.B6n377 [HSISS4_RS07550 (upstream=2) (product=PH domain-containing protein)]	A9n364.B8n364 [HSISS4_RS07565 (downstream=1) (product=ryptide export MFS transporter)]	A10n360.B9n360 [HSISS4_RS07570 (downstream=2) (product=peptide chain release factor 3)]	bait2_SHP/RggSt1358	82.332	0	98	99	Rgg	SHP/Rgg	R2n381	SHP/Rgg gp_sali_7	II
498	Streptococcus salivarius	1003_SOLI	GCF_001069855.1	NZ_JWGR01000053	ADF97_RS02940	11241	12104	-	WP_021143737.1	296.6	99						A6n378.B5n378 [ADF97_RS02945 (upstream=1) (product=energy-coupled thiamine transporter ThiT)]	A7n377.B6n377 [ADF97_RS02950 (upstream=2) (product=PH domain-containing protein)] ; A8n377.B7n377 [ADF97_RS02955 (upstream=3) (product=magnesium transporter CorA family protein)]	A9n364.B8n364 [ADF97_RS02935 (downstream=1) (product=ryptide export MFS transporter)]	A10n360.B9n360 [ADF97_RS02930 (downstream=2) (product=peptide chain release factor 3)]	bait2_SHP/RggSt1358	82.332	0	98	99	Rgg	SHP/Rgg	R2n381	SHP/Rgg gp_sali_7	II
499	Streptococcus salivarius	34-19 S9	GCF_001906895.1	NZ_LXIG01000156	A7D06_RS06605	3315	4178	-	WP_073686133.1	289.9	99						A6n378.B5n378 [A7D06_RS06610 (upstream=1) (product=energy-coupled thiamine transporter ThiT)]	A7n377.B6n377 [A7D06_RS06615 (upstream=2) (product=PH domain-containing protein)] ; A8n377.B7n377 [A7D06_RS06620 (upstream=3) (product=magnesium transporter CorA family protein)]	A9n364.B8n364 [A7D06_RS06600 (downstream=1) (product=ryptide export MFS transporter)]	A10n360.B9n360 [A7D06_RS06595 (downstream=2) (product=peptide chain release factor 3)]	bait2_SHP/RggSt1358	80.565	2.3e-177	98	99	Rgg	SHP/Rgg	R2n381	SHP/Rgg gp_sali_7	II
500	Streptococcus salivarius	34-24 S10	GCF_001906915.1	NZ_LXIH01000032	A7D05_RS07465	24153	25016	+	WP_073686133.1	289.9	99						A6n378.B5n378 [A7D05_RS07460 (upstream=1) (product=energy-coupled thiamine transporter ThiT)]	A8n377.B7n377 [A7D05_RS07450 (upstream=3) (product=magnesium transporter CorA family protein)] ; A7n377.B6n377 [A7D05_RS07455 (upstream=2) (product=PH domain-containing protein)]	A9n364.B8n364 [A7D05_RS07470 (downstream=1) (product=ryptide export MFS transporter)]		bait2_SHP/RggSt1358	80.565	2.3e-177	98	99	Rgg	SHP/Rgg	R2n381	SHP/Rgg gp_sali_7	II
501	Streptococcus salivarius	34-09 S8	GCF_002093995.1	NZ_LXOR01000006	A7I16_RS04525	930734	931597	+	WP_073686133.1	289.9	99						A6n378.B5n378 [A7I16_RS04520 (upstream=1) (product=energy-coupled thiamine transporter ThiT)]	A8n377.B7n377 [A7I16_RS04510 (upstream=3) (product=magnesium transporter CorA family protein)] ; A7n377.B6n377 [A7I16_RS04515 (upstream=2) (product=PH domain-containing protein)]	A9n364.B8n364 [A7I16_RS04530 (downstream=1) (product=ryptide export MFS transporter)]	A10n360.B9n360 [A7I16_RS04535 (downstream=2) (product=peptide chain release factor 3)]	bait2_SHP/RggSt1358	80.565	2.3e-177	98	99	Rgg	SHP/Rgg	R2n381	SHP/Rgg gp_sali_7	II
502	Streptococcus salivarius	D53t1_180928_G12	GCF_015551585.1	NZ_JADNDA010000002	I2C75_RS03610	246924	247787	-	WP_155124354.1	291.6	99						A6n378.B5n378 [I2C75_RS03615 (upstream=1) (product=energy-coupled thiamine transporter ThiT)]	A7n377.B6n377 [I2C75_RS03620 (upstream=2) (product=PH domain-containing protein)] ; A8n377.B7n377 [I2C75_RS03625 (upstream=3) (product=magnesium transporter CorA family protein)]	A9n364.B8n364 [I2C75_RS03605 (downstream=1) (product=ryptide export MFS transporter)]	A10n360.B9n360 [I2C75_RS03600 (downstream=2) (product=peptide chain release factor 3)]	bait2_SHP/RggSt1358	80.919	2.68e-178	98	99	Rgg	SHP/Rgg	R2n381	SHP/Rgg gp_sali_7	II
503	Streptococcus salivarius	BIOML-A5	GCF_009717425.1	NZ_WMYN01000002	GMC39_RS03855	117869	118732	-	WP_155124354.1	291.6	99						A6n378.B5n378 [GMC39_RS03860 (upstream=1) (product=energy-coupled thiamine transporter ThiT)]	A7n377.B6n377 [GMC39_RS03865 (upstream=2) (product=PH domain-containing protein)] ; A8n377.B7n377 [GMC39_RS03870 (upstream=3) (product=magnesium transporter CorA family protein)]	A9n364.B8n364 [GMC39_RS03850 (downstream=1) (product=ryptide export MFS transporter)]	A10n360.B9n360 [GMC39_RS03845 (downstream=2) (product=peptide chain release factor 3)]	bait2_SHP/RggSt1358	80.919	2.68e-178	98	99	Rgg	SHP/Rgg	R2n381	SHP/Rgg gp_sali_7	II
504	Streptococcus salivarius	BIOML-A4	GCF_009717435.1	NZ_WMYO01000003	GMC65_RS03420	57927	58790	-	WP_155124354.1	291.6	99						A6n378.B5n378 [GMC65_RS03425 (upstream=1) (product=energy-coupled thiamine transporter ThiT)]	A7n377.B6n377 [GMC65_RS03430 (upstream=2) (product=PH domain-containing protein)] ; A8n377.B7n377 [GMC65_RS03435 (upstream=3) (product=magnesium transporter CorA family protein)]	A9n364.B8n364 [GMC65_RS03415 (downstream=1) (product=ryptide export MFS transporter)]	A10n360.B9n360 [GMC65_RS03410 (downstream=2) (product=peptide chain release factor 3)]	bait2_SHP/RggSt1358	80.919	2.68e-178	98	99	Rgg	SHP/Rgg	R2n381	SHP/Rgg gp_sali_7	II
505	Streptococcus salivarius	BIOML-A3	GCF_009717475.1	NZ_WMYP01000003	GMC69_RS04380	58341	59204	-	WP_155124354.1	291.6	99						A6n378.B5n378 [GMC69_RS04385 (upstream=1) (product=energy-coupled thiamine transporter ThiT)]	A7n377.B6n377 [GMC69_RS04390 (upstream=2) (product=PH domain-containing protein)] ; A8n377.B7n377 [GMC69_RS04395 (upstream=3) (product=magnesium transporter CorA family protein)]	A9n364.B8n364 [GMC69_RS04375 (downstream=1) (product=ryptide export MFS transporter)]	A10n360.B9n360 [GMC69_RS04370 (downstream=2) (product=peptide chain release factor 3)]	bait2_SHP/RggSt1358	80.919	2.68e-178	98	99	Rgg	SHP/Rgg	R2n381	SHP/Rgg gp_sali_7	II
506	Streptococcus salivarius	D55t1_190419_H11	GCF_015559905.1	NZ_JADMQU010000003	I2G64_RS02200	40961	41836	+	WP_229103929.1	284.2	98			n=2:(d=-69,18aa,MQKFGEFLKNFVNQEGYD,NZ_JADMQU010000003,40974,41030,+,confp=0.816);(d=-138,21aa,MSQKQVFQRLNYPVLKRDKQI,NZ_JADMQU010000003,41034,41099,+,confp=0.572)			A6n378.B5n378 [I2G64_RS02195 (upstream=1) (product=energy-coupled thiamine transporter ThiT)]	A8n377.B7n377 [I2G64_RS02185 (upstream=3) (product=magnesium transporter CorA family protein)] ; A7n377.B6n377 [I2G64_RS02190 (upstream=2) (product=PH domain-containing protein)]	A9n364.B8n364 [I2G64_RS02205 (downstream=1) (product=ryptide export MFS transporter)]	A10n360.B9n360 [I2G64_RS02210 (downstream=2) (product=peptide chain release factor 3)]	bait2_SHP/RggSt1358	79.715	1.33e-174	96	98	Rgg	SHP/Rgg	R2n381	SHP/Rgg gp_sali_7	II
507	Streptococcus salivarius	1001095IJ_161003_D10	GCF_015669325.1	NZ_JADOZZ010000009	I4U36_RS07265	29029	29904	+	WP_229103929.1	284.2	98			n=2:(d=-69,18aa,MQKFGEFLKNFVNQEGYD,NZ_JADOZZ010000009,29042,29098,+,confp=0.816);(d=-138,21aa,MSQKQVFQRLNYPVLKRDKQI,NZ_JADOZZ010000009,29102,29167,+,confp=0.572)			A6n378.B5n378 [I4U36_RS07260 (upstream=1) (product=energy-coupled thiamine transporter ThiT)]	A8n377.B7n377 [I4U36_RS07250 (upstream=3) (product=magnesium transporter CorA family protein)] ; A7n377.B6n377 [I4U36_RS07255 (upstream=2) (product=PH domain-containing protein)]	A9n364.B8n364 [I4U36_RS07270 (downstream=1) (product=ryptide export MFS transporter)]	A10n360.B9n360 [I4U36_RS07275 (downstream=2) (product=peptide chain release factor 3)]	bait2_SHP/RggSt1358	79.715	1.33e-174	96	98	Rgg	SHP/Rgg	R2n381	SHP/Rgg gp_sali_7	II
508	Streptococcus salivarius	1001095st1_G4_1001095IJ_161003	GCF_028325765.1	NZ_JAQMJT010000002	PNU26_RS03570	259521	260375	-	WP_175057899.1	283.4	97			n=2:(d=-117,21aa,MSQKQVFQRLNYPVLKRDKQI,NZ_JAQMJT010000002,260258,260323,-,confp=0.572);(d=-48,18aa,MQKFGEFLKNFVNQEGYD,NZ_JAQMJT010000002,260327,260383,-,confp=0.816)			A6n378.B5n378 [PNU26_RS03575 (upstream=1) (product=energy-coupled thiamine transporter ThiT)]	A7n377.B6n377 [PNU26_RS03580 (upstream=2) (product=PH domain-containing protein)] ; A8n377.B7n377 [PNU26_RS03585 (upstream=3) (product=magnesium transporter CorA family protein)]	A9n364.B8n364 [PNU26_RS03565 (downstream=1) (product=ryptide export MFS transporter)]	A10n360.B9n360 [PNU26_RS03560 (downstream=2) (product=peptide chain release factor 3)]	bait2_SHP/RggSt1358	80.505	6.51e-174	97	97	Rgg	SHP/Rgg	R2n381	SHP/Rgg gp_sali_7	II
509	Streptococcus salivarius	clinical strain from anonymous patient of Nancy Hospital	GCF_902859015.1	NZ_LR793273	HV373_RS07860	1791025	1791879	+	WP_175057899.1	283.4	97			n=2:(d=-48,18aa,MQKFGEFLKNFVNQEGYD,NZ_LR793273,1791017,1791073,+,confp=0.816);(d=-117,21aa,MSQKQVFQRLNYPVLKRDKQI,NZ_LR793273,1791077,1791142,+,confp=0.572)			A6n378.B5n378 [HV373_RS07855 (upstream=1) (product=energy-coupled thiamine transporter ThiT)]	A8n377.B7n377 [HV373_RS07845 (upstream=3) (product=magnesium transporter CorA family protein)] ; A7n377.B6n377 [HV373_RS07850 (upstream=2) (product=PH domain-containing protein)]	A9n364.B8n364 [HV373_RS07865 (downstream=1) (product=ryptide export MFS transporter)]	A10n360.B9n360 [HV373_RS07870 (downstream=2) (product=peptide chain release factor 3)]	bait2_SHP/RggSt1358	80.505	6.51e-174	97	97	Rgg	SHP/Rgg	R2n381	SHP/Rgg gp_sali_7	II
510	Streptococcus salivarius	AF102-13	GCF_027686615.1	NZ_JAQCSH010000025	PGZ12_RS09900	221	1084	+	WP_048673834.1	292.4	99		n=1:(d=159,19aa,MVSFIFVTLSPFRSEGAKQI,NZ_JAQCSH010000025,3,62,-,confp=0.034)	n=3:(d=146,24aa,FICFAPSERNGLKVTKIKETIGQS,NZ_JAQCSH010000025,1,75,+,confp=0.018);(d=169,16aa,LFVSHLRSETDLKSQK,NZ_JAQCSH010000025,2,52,+,confp=0.022);(d=183,11aa,YLFRTFGAKRT,NZ_JAQCSH010000025,3,38,+,confp=0.079)					A9n364.B8n364 [PGZ12_RS09905 (downstream=1) (product=ryptide export MFS transporter)]	A10n360.B9n360 [PGZ12_RS09910 (downstream=2) (product=peptide chain release factor 3)]	bait2_SHP/RggSt1358	80.919	2.23e-179	98	99	Rgg	SHP/Rgg	R2n381	SHP/Rgg gp_sali_7	II
511	Streptococcus salivarius	AF102-16	GCF_027686535.1	NZ_JAQCSJ010000026	PGZ04_RS09945	215	1078	+	WP_048673834.1	292.4	99		n=1:(d=159,17aa,MVSFIFVTLSPFRSEGAK,NZ_JAQCSJ010000026,3,56,-,confp=0.050)	n=3:(d=146,22aa,CFAPSERNGLKVTKIKETIGQS,NZ_JAQCSJ010000026,1,69,+,confp=0.018);(d=169,14aa,VSHLRSETDLKSQK,NZ_JAQCSJ010000026,2,46,+,confp=0.056);(d=183,9aa,FRTFGAKRT,NZ_JAQCSJ010000026,3,32,+,confp=0.105)					A9n364.B8n364 [PGZ04_RS09950 (downstream=1) (product=ryptide export MFS transporter)]	A10n360.B9n360 [PGZ04_RS09955 (downstream=2) (product=peptide chain release factor 3)]	bait2_SHP/RggSt1358	80.919	2.23e-179	98	99	Rgg	SHP/Rgg	R2n381	SHP/Rgg gp_sali_7	II
512	Streptococcus salivarius	AMBR074	GCF_905071895.1	NZ_CAJHJS010000018	JMX87_RS09510	4368	5222	+	WP_201553450.1	280	97			n=2:(d=-48,18aa,MQKFGEFLKNFVNQEGYD,NZ_CAJHJS010000018,4360,4416,+,confp=0.816);(d=-117,21aa,MSQKQVFQRLNYPVLKRDKQI,NZ_CAJHJS010000018,4420,4485,+,confp=0.572)			A6n378.B5n378 [JMX87_RS09505 (upstream=1) (product=energy-coupled thiamine transporter ThiT)]	A8n377.B7n377 [JMX87_RS09495 (upstream=3) (product=magnesium transporter CorA family protein)] ; A7n377.B6n377 [JMX87_RS09500 (upstream=2) (product=PH domain-containing protein)]	A9n364.B8n364 [JMX87_RS09515 (downstream=1) (product=ryptide export MFS transporter)]	A10n360.B9n360 [JMX87_RS09520 (downstream=2) (product=peptide chain release factor 3)]	bait2_SHP/RggSt1358	80.144	4.73e-173	97	97	Rgg	SHP/Rgg	R2n381	SHP/Rgg gp_sali_7	II
513	Streptococcus salivarius	F6-1	GCF_002925865.1	NZ_NPDJ01000016	CGZ74_RS08290	166243	167106	+	WP_104021281.1	292.1	99						A6n378.B5n378 [CGZ74_RS08285 (upstream=1) (product=energy-coupled thiamine transporter ThiT)]	A8n377.B7n377 [CGZ74_RS08275 (upstream=3) (product=magnesium transporter CorA family protein)] ; A7n377.B6n377 [CGZ74_RS08280 (upstream=2) (product=PH domain-containing protein)]	A9n364.B8n364 [CGZ74_RS08295 (downstream=1) (product=ryptide export MFS transporter)]	A10n360.B9n360 [CGZ74_RS08300 (downstream=2) (product=peptide chain release factor 3)]	bait2_SHP/RggSt1358	80.212	1.42e-178	98	99	Rgg	SHP/Rgg	R2n381	SHP/Rgg gp_sali_7	II
514	Streptococcus salivarius	A17000015	GCF_026781755.1	NZ_JAKUVO010000001	MK390_RS00025	4255	5118	+	WP_064520739.1	289	99						A6n378.B5n378 [MK390_RS00020 (upstream=1) (product=energy-coupled thiamine transporter ThiT)]	A8n377.B7n377 [MK390_RS00010 (upstream=3) (product=magnesium transporter CorA family protein)] ; A7n377.B6n377 [MK390_RS00015 (upstream=2) (product=PH domain-containing protein)]	A9n364.B8n364 [MK390_RS00030 (downstream=1) (product=ryptide export MFS transporter)]	A10n360.B9n360 [MK390_RS00035 (downstream=2) (product=peptide chain release factor 3)]	bait2_SHP/RggSt1358	79.859	1.37e-176	98	99	Rgg	SHP/Rgg	R2n381	SHP/Rgg gp_sali_7	II
515	Streptococcus salivarius	S49	GCF_023109355.1	NZ_JALDUG010000003	M1G03_RS03775	213033	213896	-	WP_064520739.1	289	99						A6n378.B5n378 [M1G03_RS03780 (upstream=1) (product=energy-coupled thiamine transporter ThiT)]	A7n377.B6n377 [M1G03_RS03785 (upstream=2) (product=PH domain-containing protein)] ; A8n377.B7n377 [M1G03_RS03790 (upstream=3) (product=magnesium transporter CorA family protein)]	A9n364.B8n364 [M1G03_RS03770 (downstream=1) (product=ryptide export MFS transporter)]	A10n360.B9n360 [M1G03_RS03765 (downstream=2) (product=peptide chain release factor 3)]	bait2_SHP/RggSt1358	79.859	1.37e-176	98	99	Rgg	SHP/Rgg	R2n381	SHP/Rgg gp_sali_7	II
516	Streptococcus salivarius	S48	GCF_023109335.1	NZ_JALDUH010000001	M1F81_RS00355	67357	68220	+	WP_064520739.1	289	99						A6n378.B5n378 [M1F81_RS00350 (upstream=1) (product=energy-coupled thiamine transporter ThiT)]	A8n377.B7n377 [M1F81_RS00340 (upstream=3) (product=magnesium transporter CorA family protein)] ; A7n377.B6n377 [M1F81_RS00345 (upstream=2) (product=PH domain-containing protein)]	A9n364.B8n364 [M1F81_RS00360 (downstream=1) (product=ryptide export MFS transporter)]	A10n360.B9n360 [M1F81_RS00365 (downstream=2) (product=peptide chain release factor 3)]	bait2_SHP/RggSt1358	79.859	1.37e-176	98	99	Rgg	SHP/Rgg	R2n381	SHP/Rgg gp_sali_7	II
517	Streptococcus salivarius	clinical strain from anonymous patient of Besancon hospital	GCF_902850315.1	NZ_LR793256	HV389_RS08195	1829965	1830828	+	WP_064520739.1	289	99						A6n378.B5n378 [HV389_RS08190 (upstream=1) (product=energy-coupled thiamine transporter ThiT)]	A8n377.B7n377 [HV389_RS08180 (upstream=3) (product=magnesium transporter CorA family protein)] ; A7n377.B6n377 [HV389_RS08185 (upstream=2) (product=PH domain-containing protein)]	A9n364.B8n364 [HV389_RS08200 (downstream=1) (product=ryptide export MFS transporter)]	A10n360.B9n360 [HV389_RS08205 (downstream=2) (product=peptide chain release factor 3)]	bait2_SHP/RggSt1358	79.859	1.37e-176	98	99	Rgg	SHP/Rgg	R2n381	SHP/Rgg gp_sali_7	II
518	Streptococcus salivarius	clinical strain from anonymous patient of Limoges Hospital	GCF_902859025.1	NZ_LR793271	HV381_RS08190	1829976	1830839	+	WP_064520739.1	289	99						A6n378.B5n378 [HV381_RS08185 (upstream=1) (product=energy-coupled thiamine transporter ThiT)]	A8n377.B7n377 [HV381_RS08175 (upstream=3) (product=magnesium transporter CorA family protein)] ; A7n377.B6n377 [HV381_RS08180 (upstream=2) (product=PH domain-containing protein)]	A9n364.B8n364 [HV381_RS08195 (downstream=1) (product=ryptide export MFS transporter)]	A10n360.B9n360 [HV381_RS08200 (downstream=2) (product=peptide chain release factor 3)]	bait2_SHP/RggSt1358	79.859	1.37e-176	98	99	Rgg	SHP/Rgg	R2n381	SHP/Rgg gp_sali_7	II
519	Streptococcus salivarius	20-02 S1	GCF_001659655.1	NZ_LXMB01000005	A7A93_RS00540	4316	5179	+	WP_064520739.1	289	99						A6n378.B5n378 [A7A93_RS00535 (upstream=1) (product=energy-coupled thiamine transporter ThiT)]	A8n377.B7n377 [A7A93_RS00525 (upstream=3) (product=magnesium transporter CorA family protein)] ; A7n377.B6n377 [A7A93_RS00530 (upstream=2) (product=PH domain-containing protein)]	A9n364.B8n364 [A7A93_RS00545 (downstream=1) (product=ryptide export MFS transporter)]	A10n360.B9n360 [A7A93_RS00550 (downstream=2) (product=peptide chain release factor 3)]	bait2_SHP/RggSt1358	79.859	1.37e-176	98	99	Rgg	SHP/Rgg	R2n381	SHP/Rgg gp_sali_7	II
520	Streptococcus salivarius	20-12 S2	GCF_001659645.1	NZ_LXMC01000002	A7A94_RS03845	816418	817281	-	WP_064520739.1	289	99						A6n378.B5n378 [A7A94_RS03850 (upstream=1) (product=energy-coupled thiamine transporter ThiT)]	A7n377.B6n377 [A7A94_RS03855 (upstream=2) (product=PH domain-containing protein)] ; A8n377.B7n377 [A7A94_RS03860 (upstream=3) (product=magnesium transporter CorA family protein)]	A9n364.B8n364 [A7A94_RS03840 (downstream=1) (product=ryptide export MFS transporter)]	A10n360.B9n360 [A7A94_RS03835 (downstream=2) (product=peptide chain release factor 3)]	bait2_SHP/RggSt1358	79.859	1.37e-176	98	99	Rgg	SHP/Rgg	R2n381	SHP/Rgg gp_sali_7	II
521	Streptococcus salivarius	UMB0051	GCF_002860785.1	NZ_PKIA01000007	CYK22_RS06745	148329	149192	-	WP_064520739.1	289	99						A6n378.B5n378 [CYK22_RS06750 (upstream=1) (product=energy-coupled thiamine transporter ThiT)]	A7n377.B6n377 [CYK22_RS06755 (upstream=2) (product=PH domain-containing protein)] ; A8n377.B7n377 [CYK22_RS06760 (upstream=3) (product=magnesium transporter CorA family protein)]	A9n364.B8n364 [CYK22_RS06740 (downstream=1) (product=ryptide export MFS transporter)]	A10n360.B9n360 [CYK22_RS06735 (downstream=2) (product=peptide chain release factor 3)]	bait2_SHP/RggSt1358	79.859	1.37e-176	98	99	Rgg	SHP/Rgg	R2n381	SHP/Rgg gp_sali_7	II
522	Streptococcus salivarius	BIOML-A20	GCF_009717145.1	NZ_WMXZ01000003	GMC70_RS03245	6732	7595	+	WP_064520739.1	289	99						A6n378.B5n378 [GMC70_RS03240 (upstream=1) (product=energy-coupled thiamine transporter ThiT)]	A8n377.B7n377 [GMC70_RS03230 (upstream=3) (product=magnesium transporter CorA family protein)] ; A7n377.B6n377 [GMC70_RS03235 (upstream=2) (product=PH domain-containing protein)]	A9n364.B8n364 [GMC70_RS03250 (downstream=1) (product=ryptide export MFS transporter)]	A10n360.B9n360 [GMC70_RS03255 (downstream=2) (product=peptide chain release factor 3)]	bait2_SHP/RggSt1358	79.859	1.37e-176	98	99	Rgg	SHP/Rgg	R2n381	SHP/Rgg gp_sali_7	II
523	Streptococcus salivarius	SK126	GCF_000174715.1	NZ_ACLO01000062	STRSA0001_RS03540	167558	168421	+	WP_002884758.1	290	99						A6n378.B5n378 [STRSA0001_RS03535 (upstream=1) (product=energy-coupled thiamine transporter ThiT)]	A8n377.B7n377 [STRSA0001_RS03525 (upstream=3) (product=magnesium transporter CorA family protein)] ; A7n377.B6n377 [STRSA0001_RS03530 (upstream=2) (product=PH domain-containing protein)]	A9n364.B8n364 [STRSA0001_RS03545 (downstream=1) (product=ryptide export MFS transporter)]	A10n360.B9n360 [STRSA0001_RS03550 (downstream=2) (product=peptide chain release factor 3)]	bait2_SHP/RggSt1358	80.496	6.88e-177	98	98	Rgg	SHP/Rgg	R2n381	SHP/Rgg gp_sali_7	II
524	Streptococcus salivarius	FDAARGOS_771	GCF_013267495.1	NZ_CP053998	FOC73_RS03200	702512	703375	+	WP_002884758.1	290	99						A360n1.B433n1 [FOC73_RS00005 (upstream=638) (product=CshA/CshB family fibrillar adhesin-related protein)] ; A6n378.B5n378 [FOC73_RS03195 (upstream=1) (product=energy-coupled thiamine transporter ThiT)]	A8n377.B7n377 [FOC73_RS03185 (upstream=3) (product=magnesium transporter CorA family protein)] ; A7n377.B6n377 [FOC73_RS03190 (upstream=2) (product=PH domain-containing protein)]	A9n364.B8n364 [FOC73_RS03205 (downstream=1) (product=ryptide export MFS transporter)]	A10n360.B9n360 [FOC73_RS03210 (downstream=2) (product=peptide chain release factor 3)]	bait2_SHP/RggSt1358	80.496	6.88e-177	98	98	Rgg	SHP/Rgg	R2n381	SHP/Rgg gp_sali_7	II
525	Streptococcus salivarius	O2-3	GCF_023110475.1	NZ_JALDWC010000002	M1G15_RS01855	139131	139994	-	WP_002884758.1	290	99						A6n378.B5n378 [M1G15_RS01860 (upstream=1) (product=energy-coupled thiamine transporter ThiT)]	A7n377.B6n377 [M1G15_RS01865 (upstream=2) (product=PH domain-containing protein)] ; A8n377.B7n377 [M1G15_RS01870 (upstream=3) (product=magnesium transporter CorA family protein)]	A9n364.B8n364 [M1G15_RS01850 (downstream=1) (product=ryptide export MFS transporter)]	A10n360.B9n360 [M1G15_RS01845 (downstream=2) (product=peptide chain release factor 3)]	bait2_SHP/RggSt1358	80.496	6.88e-177	98	98	Rgg	SHP/Rgg	R2n381	SHP/Rgg gp_sali_7	II
526	Streptococcus salivarius	AMBR075	GCF_905071855.1	NZ_CAJHJM010000005	JMZ72_RS04390	7250	8113	-	WP_201710380.1	289.9	99						A6n378.B5n378 [JMZ72_RS04395 (upstream=1) (product=energy-coupled thiamine transporter ThiT)]	A7n377.B6n377 [JMZ72_RS04400 (upstream=2) (product=PH domain-containing protein)] ; A8n377.B7n377 [JMZ72_RS04405 (upstream=3) (product=magnesium transporter CorA family protein)]	A9n364.B8n364 [JMZ72_RS04385 (downstream=1) (product=ryptide export MFS transporter)]	A10n360.B9n360 [JMZ72_RS04380 (downstream=2) (product=peptide chain release factor 3)]	bait2_SHP/RggSt1358	80.212	6.37e-177	98	99	Rgg	SHP/Rgg	R2n381	SHP/Rgg gp_sali_7	II
527	Streptococcus salivarius	AMBR037	GCF_905071875.1	NZ_CAJHJR010000005	JMZ74_RS04615	7250	8113	-	WP_201710380.1	289.9	99						A6n378.B5n378 [JMZ74_RS04620 (upstream=1) (product=energy-coupled thiamine transporter ThiT)]	A7n377.B6n377 [JMZ74_RS04625 (upstream=2) (product=PH domain-containing protein)] ; A8n377.B7n377 [JMZ74_RS04630 (upstream=3) (product=magnesium transporter CorA family protein)]	A9n364.B8n364 [JMZ74_RS04610 (downstream=1) (product=ryptide export MFS transporter)]	A10n360.B9n360 [JMZ74_RS04605 (downstream=2) (product=peptide chain release factor 3)]	bait2_SHP/RggSt1358	80.212	6.37e-177	98	99	Rgg	SHP/Rgg	R2n381	SHP/Rgg gp_sali_7	II
528	Streptococcus salivarius	DB-B5	GCF_013822985.1	NZ_CP054153	HRE60_RS07440	1675362	1676225	+	WP_181670621.1	290.5	99						A6n378.B5n378 [HRE60_RS07435 (upstream=1) (product=energy-coupled thiamine transporter ThiT)]	A8n377.B7n377 [HRE60_RS07425 (upstream=3) (product=magnesium transporter CorA family protein)] ; A7n377.B6n377 [HRE60_RS07430 (upstream=2) (product=PH domain-containing protein)]	A9n364.B8n364 [HRE60_RS07445 (downstream=1) (product=ryptide export MFS transporter)]	A10n360.B9n360 [HRE60_RS07450 (downstream=2) (product=peptide chain release factor 3)]	bait2_SHP/RggSt1358	80.565	4.02e-178	98	99	Rgg	SHP/Rgg	R2n381	SHP/Rgg gp_sali_7	II
529	Streptococcus salivarius	BIOML-A2	GCF_009717465.1	NZ_WMYQ01000010	GMC62_RS07915	25185	26027	-	WP_155213342.1	276.4	97						A6n378.B5n378 [GMC62_RS07920 (upstream=1) (product=energy-coupled thiamine transporter ThiT)]	A7n377.B6n377 [GMC62_RS07925 (upstream=2) (product=PH domain-containing protein)] ; A8n377.B7n377 [GMC62_RS07930 (upstream=3) (product=magnesium transporter CorA family protein)]	A9n364.B8n364 [GMC62_RS07910 (downstream=1) (product=ryptide export MFS transporter)]	A10n360.B9n360 [GMC62_RS07905 (downstream=2) (product=peptide chain release factor 3)]	bait2_SHP/RggSt1358	80	1.13e-171	98	96	Rgg	SHP/Rgg	R2n381	SHP/Rgg gp_sali_7	II
530	Streptococcus salivarius	BIOML-A1	GCF_009717495.1	NZ_WMYR01000004	GMC67_RS04695	25185	26027	-	WP_155213342.1	276.4	97						A6n378.B5n378 [GMC67_RS04700 (upstream=1) (product=energy-coupled thiamine transporter ThiT)]	A7n377.B6n377 [GMC67_RS04705 (upstream=2) (product=PH domain-containing protein)] ; A8n377.B7n377 [GMC67_RS04710 (upstream=3) (product=magnesium transporter CorA family protein)]	A9n364.B8n364 [GMC67_RS04690 (downstream=1) (product=ryptide export MFS transporter)]	A10n360.B9n360 [GMC67_RS04685 (downstream=2) (product=peptide chain release factor 3)]	bait2_SHP/RggSt1358	80	1.13e-171	98	96	Rgg	SHP/Rgg	R2n381	SHP/Rgg gp_sali_7	II
531	Streptococcus salivarius	MSK.15.125	GCF_020538165.1	NZ_JAJBNV010000010	LIP44_RS06685	82139	83002	+	WP_226973053.1	290.3	99						A6n378.B5n378 [LIP44_RS06680 (upstream=1) (product=energy-coupled thiamine transporter ThiT)]	A8n377.B7n377 [LIP44_RS06670 (upstream=3) (product=magnesium transporter CorA family protein)] ; A7n377.B6n377 [LIP44_RS06675 (upstream=2) (product=PH domain-containing protein)]	A9n364.B8n364 [LIP44_RS06690 (downstream=1) (product=ryptide export MFS transporter)]		bait2_SHP/RggSt1358	80.565	1.48e-177	98	99	Rgg	SHP/Rgg	R2n381	SHP/Rgg gp_sali_7	II
532	Streptococcus salivarius	AM03-15X	GCF_027663635.1	NZ_JAQDHN010000002	PGQ82_RS02840	188165	189028	+	WP_270282167.1	292	99						A6n378.B5n378 [PGQ82_RS02835 (upstream=1) (product=energy-coupled thiamine transporter ThiT)]	A8n377.B7n377 [PGQ82_RS02825 (upstream=3) (product=magnesium transporter CorA family protein)] ; A7n377.B6n377 [PGQ82_RS02830 (upstream=2) (product=PH domain-containing protein)]	A9n364.B8n364 [PGQ82_RS02845 (downstream=1) (product=ryptide export MFS transporter)]	A10n360.B9n360 [PGQ82_RS02850 (downstream=2) (product=peptide chain release factor 3)]	bait2_SHP/RggSt1358	80.212	2.27e-177	98	99	Rgg	SHP/Rgg	R2n381	SHP/Rgg gp_sali_7	II
533	Streptococcus salivarius	ICDC2	GCF_009738225.1	NZ_CP018187	BSR19_RS08170	1802410	1803273	+	WP_084869299.1	291.8	99		n=2:(d=197,10aa,MERQINYCGM,NZ_CP018187,1802181,1802213,-,confp=0.205);(d=88,23aa,MKKQKLLLLVVLVCEGIIVILVG,NZ_CP018187,1802251,1802322,-,confp=0.948)				A176n3.B210n3 [BSR19_RS08155 (upstream=2) (product=ABC transporter permease)]	A88n15.B107n13 [BSR19_RS08165 (upstream=1) (product=IS200/IS605 family transposase)]	A9n364.B8n364 [BSR19_RS08175 (downstream=1) (product=ryptide export MFS transporter)]	A10n360.B9n360 [BSR19_RS08180 (downstream=2) (product=peptide chain release factor 3)]	bait2_SHP/RggSt1358	79.859	1.13e-176	98	99	Rgg	SHP/Rgg	R2n381	SHP/Rgg gp_sali_7	II
534	Streptococcus salivarius	clinical strain from anonymous patient of Limoges Hospital	GCF_902858935.1	NZ_LR793266	HV374_RS07670	1701724	1702587	+	WP_084869299.1	291.8	99						A6n378.B5n378 [HV374_RS07665 (upstream=1) (product=energy-coupled thiamine transporter ThiT)]	A8n377.B7n377 [HV374_RS07655 (upstream=3) (product=magnesium transporter CorA family protein)] ; A7n377.B6n377 [HV374_RS07660 (upstream=2) (product=PH domain-containing protein)]	A9n364.B8n364 [HV374_RS07675 (downstream=1) (product=ryptide export MFS transporter)]	A10n360.B9n360 [HV374_RS07680 (downstream=2) (product=peptide chain release factor 3)]	bait2_SHP/RggSt1358	79.859	1.13e-176	98	99	Rgg	SHP/Rgg	R2n381	SHP/Rgg gp_sali_7	II
535	Streptococcus salivarius	39-01 S14	GCF_002094035.1	NZ_LXOS01000067	A7I17_RS03465	635	1498	+	WP_084869299.1	291.8	99		n=2:(d=197,10aa,MERQINYCGM,NZ_LXOS01000067,406,438,-,confp=0.206);(d=88,23aa,MKKQKLLLLVVSVCEGIIVILVG,NZ_LXOS01000067,476,547,-,confp=0.963)				A267n1.B288n1 [A7I17_RS11950 (upstream=1) (product=MFS transporter)]		A9n364.B8n364 [A7I17_RS03470 (downstream=1) (product=ryptide export MFS transporter)]		bait2_SHP/RggSt1358	79.859	1.13e-176	98	99	Rgg	SHP/Rgg	R2n381	SHP/Rgg gp_sali_7	II
536	Streptococcus salivarius	UBSS01	GCF_006227745.1	NZ_VDCW01000019	FBF48_RS10160	8153	9016	+	WP_084869299.1	291.8	99		n=2:(d=197,10aa,MERQINYCGM,NZ_VDCW01000019,7924,7956,-,confp=0.206);(d=88,23aa,MKKQKLLLLVVSVCEGIIVILVG,NZ_VDCW01000019,7994,8065,-,confp=0.963)				A23n182.B120n11 [FBF48_RS10145 (upstream=3) (product=ATP-binding cassette domain-containing protein)] ; A176n3.B210n3 [FBF48_RS10150 (upstream=2) (product=ABC transporter permease)] ; A351n1.B404n1 [FBF48_RS10155 (upstream=1) (product=MFS transporter)]		A9n364.B8n364 [FBF48_RS10165 (downstream=1) (product=ryptide export MFS transporter)]	A10n360.B9n360 [FBF48_RS10170 (downstream=2) (product=peptide chain release factor 3)]	bait2_SHP/RggSt1358	79.859	1.13e-176	98	99	Rgg	SHP/Rgg	R2n381	SHP/Rgg gp_sali_7	II
537	Streptococcus salivarius	D40t1_170626_E6	GCF_015552895.1	NZ_JADNFO010000001	I2C89_RS01175	235764	236627	-	WP_073686638.1	291.7	99				n=2:(d=192,35aa,MQYLRHYKIRYCDLNGSDSNRIVSFRGKPSGAIGD,NZ_JADNFO010000001,235465,235572,-,confp=0.146);(d=113,45aa,MSKSFLKLLISQLFANLADIFLRVSLIAISTSLQNPLLRPQWFRF,NZ_JADNFO010000001,235514,235651,-,confp=0.078)		A6n378.B5n378 [I2C89_RS01180 (upstream=1) (product=energy-coupled thiamine transporter ThiT)]	A7n377.B6n377 [I2C89_RS01185 (upstream=2) (product=PH domain-containing protein)] ; A8n377.B7n377 [I2C89_RS01190 (upstream=3) (product=magnesium transporter CorA family protein)]	A108n11.B119n11 [I2C89_RS01170 (downstream=1) (product=ryptide export MFS transporter)]	A10n360.B9n360 [I2C89_RS01165 (downstream=2) (product=peptide chain release factor 3)]	bait2_SHP/RggSt1358	80.212	2.74e-177	98	99	Rgg	SHP/Rgg	R2n381	SHP/Rgg gp_sali_7	II
538	Streptococcus salivarius	D40st1_B6_D40t1_170626	GCF_028325685.1	NZ_JAQMJI010000001	PNU96_RS01185	235764	236627	-	WP_073686638.1	291.7	99				n=2:(d=192,35aa,MQYLRHYKIRYCDLNGSDSNRIVSFRGKPSGAIGD,NZ_JAQMJI010000001,235465,235572,-,confp=0.146);(d=113,45aa,MSKSFLKLLISQLFANLADIFLRVSLIAISTSLQNPLLRPQWFRF,NZ_JAQMJI010000001,235514,235651,-,confp=0.078)		A6n378.B5n378 [PNU96_RS01190 (upstream=1) (product=energy-coupled thiamine transporter ThiT)]	A7n377.B6n377 [PNU96_RS01195 (upstream=2) (product=PH domain-containing protein)] ; A8n377.B7n377 [PNU96_RS01200 (upstream=3) (product=magnesium transporter CorA family protein)]	A108n11.B119n11 [PNU96_RS01180 (downstream=1) (product=ryptide export MFS transporter)]	A10n360.B9n360 [PNU96_RS01175 (downstream=2) (product=peptide chain release factor 3)]	bait2_SHP/RggSt1358	80.212	2.74e-177	98	99	Rgg	SHP/Rgg	R2n381	SHP/Rgg gp_sali_7	II
539	Streptococcus salivarius	commensal strain from anonymous patient (individual 7)	GCF_903910355.1	NZ_LR822047	H7X54_RS07965	1716582	1717445	+	WP_073686638.1	291.7	99				n=2:(d=113,45aa,MSKSFLKLLISQLFANLADIFLRVSLIAISTSLQNPLLRPQWFRF,NZ_LR822047,1717558,1717695,+,confp=0.078);(d=192,35aa,MQYLRHYKIRYCDLNGSDSNRIVSFRGKPSGAIGD,NZ_LR822047,1717637,1717744,+,confp=0.146)		A6n378.B5n378 [H7X54_RS07960 (upstream=1) (product=energy-coupled thiamine transporter ThiT)]	A8n377.B7n377 [H7X54_RS07950 (upstream=3) (product=magnesium transporter CorA family protein)] ; A7n377.B6n377 [H7X54_RS07955 (upstream=2) (product=PH domain-containing protein)]	A108n11.B119n11 [H7X54_RS07970 (downstream=1) (product=ryptide export MFS transporter)]	A10n360.B9n360 [H7X54_RS07975 (downstream=2) (product=peptide chain release factor 3)]	bait2_SHP/RggSt1358	80.212	2.74e-177	98	99	Rgg	SHP/Rgg	R2n381	SHP/Rgg gp_sali_7	II
[truncated: 2,370 more rows]

## Sheet: S. thermophilus
Classification of Streptococcus thermophilus RRNPP regulators
[truncated: 1,772 more rows]

## Sheet: S. salivarius
Classification of Streptococcus salivarius RRNPP regulators
[truncated: 1,083 more rows]

## Sheet: S. vestibularis
Classification of Streptococcus vestibularis RRNPP regulators
[truncated: 77 more rows]
